# Supplementary material for: Effects on Photosynthetic Response and Biomass Productivity of Acacia longifolia ssp. longifolia Under Elevated CO2 and Water-Limited Regimes
Source: Front Plant Sci. 2022 Mar 31;13:817730. doi: 10.3389/fpls.2022.817730 (PMC9009074; doi:10.3389/fpls.2022.817730)
Supplement: Supplementary file 1 [file Data_Sheet_1.xlsx]

## Sheet: Data used for table 1
Replicated data used for tha statistical analysis for parameters mentioned in Table No. 1.
CO2 concentration	Water condition	Time of observatoin (day)	Replication	Photosynthesis rate	Stomatal conductance	Intercellular CO2 concentration	Minimum fluorescence	Maximum fluorescence	Photochemical efficiency of PSII	Quantum yield of PSII	Photochemical quenching	Non-photochemical quenching	Photosynthetic electron transport rate	Transpiration rate	Water use efficiency	Intrinsic water use efficiency	Instantaneous carboxylation efficiency
700ppm	Well water	0	1	9.97	0.256	615	333.6	884.2	0.623	0.125	0.201	2.65	53.149	3.74	2.66578	38.9453	0.0162114
700ppm	Well water	0	2	14.8	0.223	569	278.8	547.5	0.491	0.206	0.42	1.963	87.699	3.32	4.45783	66.3677	0.0260105
700ppm	Well water	0	3	11.6	0.133	537	240.3	551.4	0.564	0.19	0.337	2.295	80.784	2.15	5.39535	87.218	0.0216015
700ppm	Well water	0	4	10.7	0.254	610	299.3	662	0.548	0.143	0.261	2.212	60.733	3.78	2.83069	42.126	0.017541
700ppm	Well water	0	5	5.96	0.24	640	227.4	551.6	0.588	0.138	0.235	2.426	58.838	3.56	1.67416	24.8333	0.0093125
700ppm	Drought	0	1	9.97	0.256	615	333.6	884.2	0.623	0.125	0.201	2.65	53.149	3.74	2.66578	38.9453	0.0162114
700ppm	Drought	0	2	14.8	0.223	569	278.8	547.5	0.491	0.206	0.42	1.963	87.699	3.32	4.45783	66.3677	0.0260105
700ppm	Drought	0	3	11.6	0.133	537	240.3	551.4	0.564	0.19	0.337	2.295	80.784	2.15	5.39535	87.218	0.0216015
700ppm	Drought	0	4	10.7	0.254	610	299.3	662	0.548	0.143	0.261	2.212	60.733	3.78	2.83069	42.126	0.017541
700ppm	Drought	0	5	5.96	0.24	640	227.4	551.6	0.588	0.138	0.235	2.426	58.838	3.56	1.67416	24.8333	0.0093125
400ppm	Well water	0	1	12.4	0.148	249	306.6	669.1	0.542	0.186	0.343	2.182	79.041	2.6	4.76923	83.7838	0.0497992
400ppm	Well water	0	2	13.4	0.18	266	218.6	494.7	0.558	0.301	0.539	2.263	128.051	2.89	4.63668	74.4444	0.0503759
400ppm	Well water	0	3	18.8	0.351	295	300.5	721.8	0.584	0.307	0.526	2.402	130.776	4.92	3.82114	53.5613	0.0637288
400ppm	Well water	0	4	18.3	0.222	249	314.4	760.6	0.587	0.339	0.577	2.419	144.23	3.6	5.08333	82.4324	0.073494
400ppm	Well water	0	5	9.86	0.231	317	216.4	532.3	0.593	0.242	0.408	2.46	102.842	3.59	2.74652	42.684	0.0311041
400ppm	Drought	0	1	12.4	0.148	249	306.6	669.1	0.542	0.186	0.343	2.182	79.041	2.6	4.76923	83.7838	0.0497992
400ppm	Drought	0	2	13.4	0.18	266	218.6	494.7	0.558	0.301	0.539	2.263	128.051	2.89	4.63668	74.4444	0.0503759
400ppm	Drought	0	3	18.8	0.351	295	300.5	721.8	0.584	0.307	0.526	2.402	130.776	4.92	3.82114	53.5613	0.0637288
400ppm	Drought	0	4	18.3	0.222	249	314.4	760.6	0.587	0.339	0.577	2.419	144.23	3.6	5.08333	82.4324	0.073494
400ppm	Drought	0	5	9.86	0.231	317	216.4	532.3	0.593	0.242	0.408	2.46	102.842	3.59	2.74652	42.684	0.0311041
700ppm	Well water	2	1	16.6	0.232	559	277.8	630.4	0.559	0.243	0.435	2.269	103.328	3.56	4.66292	71.5517	0.0296959
700ppm	Well water	2	2	19.5	0.304	572	303.5	692.2	0.562	0.278	0.495	2.281	117.903	4.34	4.49309	64.1447	0.0340909
700ppm	Well water	2	3	18.8	0.343	586	296.3	733.6	0.596	0.289	0.484	2.476	122.535	4.8	3.91667	54.8105	0.0320819
700ppm	Well water	2	4	21.9	0.377	579	315.8	730.9	0.568	0.279	0.491	2.315	118.669	5.23	4.18738	58.0902	0.0378238
700ppm	Well water	2	5	12.4	0.123	515	290.5	533.3	0.455	0.175	0.384	1.835	74.222	2.15	5.76744	100.813	0.0240777
700ppm	Drought	2	1	12.5	0.17	556	266.3	676.7	0.606	0.203	0.335	2.541	86.363	3.12	4.00641	73.5294	0.022482
700ppm	Drought	2	2	17.7	0.236	552	330.1	606	0.645	0.192	0.298	2.82	81.774	4.09	4.32763	75	0.0320652
700ppm	Drought	2	3	18.7	0.343	656	261.3	531.5	0.508	0.27	0.53	2.035	114.58	5.39	3.46939	54.519	0.0285061
700ppm	Drought	2	4	15.7	0.201	548	288.4	705.5	0.591	0.229	0.387	2.446	97.414	3.56	4.41011	78.1095	0.0286496
700ppm	Drought	2	5	21	0.398	586	283.1	606	0.326	0.096	0.296	1.483	40.91	5.8	3.62069	52.7638	0.0358362
400ppm	Well water	2	1	16.5	0.327	300	306	684.7	0.553	0.25	0.452	2.237	106.367	5.47	3.01645	50.4587	0.055
400ppm	Well water	2	2	10.7	0.26	319	171.1	388.9	0.56	0.299	0.534	2.272	127.112	4.18	2.55981	41.1538	0.0335423
400ppm	Well water	2	3	20.2	0.406	299	311.4	770.7	0.596	0.334	0.56	2.475	144.079	6.14	3.2899	49.7537	0.0675585
400ppm	Well water	2	4	21.2	0.33	276	294	734.6	0.6	0.386	0.643	2.499	163.649	5.4	3.92593	64.2424	0.0768116
400ppm	Well water	2	5	15	0.352	314	282.6	697.7	0.595	0.244	0.41	2.469	103.713	5.49	2.73224	42.6136	0.0477707
400ppm	Drought	2	1	12.2	0.177	271	310.2	726.6	0.573	0.202	0.352	2.342	85.707	3.56	3.42697	68.9266	0.0450185
400ppm	Drought	2	2	9.18	0.0832	207	306	605.3	0.494	0.212	0.43	1.978	90.327	1.87	4.90909	110.337	0.0443478
400ppm	Drought	2	3	11.2	0.166	274	263.7	593.7	0.556	0.212	0.382	2.251	90.084	3.44	3.25581	67.4699	0.0408759
400ppm	Drought	2	4	4.72	0.0409	201	337.9	701.9	0.519	0.171	0.329	2.077	72.347	1.01	4.67327	115.403	0.0234826
400ppm	Drought	2	5	9.18	0.0832	207	306	605.3	0.494	0.212	0.43	1.978	90.327	1.87	4.90909	110.337	0.0443478
700ppm	Well water	4	1	21.8	0.392	582	352.9	959.5	0.632	0.252	0.398	2.719	106.874	5.74	3.79791	55.6122	0.037457
700ppm	Well water	4	2	7.53	0.268	548	280.6	468.7	0.401	0.108	0.27	1.67	46.051	1.35	5.57778	28.097	0.0137409
700ppm	Well water	4	3	19.4	0.268	560	286.8	644.9	0.555	0.274	0.493	2.249	116.249	3.46	5.60694	72.3881	0.0346429
700ppm	Well water	4	4	20	0.36	586	343.3	775	0.557	0.264	0.474	2.258	112.305	4.28	4.6729	55.5556	0.0341297
700ppm	Well water	4	5	24	0.442	587	332.1	962.4	0.655	0.317	0.484	2.898	134.578	4.92	4.87805	54.2986	0.0408859
700ppm	Drought	4	1	2.59	0.0216	489	249.5	488	0.489	0.096	0.197	1.956	40.905	0.39	6.64103	119.907	0.00529652
700ppm	Drought	4	2	10.2	0.061	410	281.2	622.4	0.548	0.148	0.27	2.214	63.008	1.16	8.7931	167.213	0.024878
700ppm	Drought	4	3	5.69	0.0424	465	242.2	420	0.423	0.125	0.296	1.735	53.202	0.798	7.13033	134.198	0.0122366
700ppm	Drought	4	4	11	0.0681	420	299.3	616.5	0.515	0.179	0.347	2.06	75.943	1.29	8.52713	161.527	0.0261905
700ppm	Drought	4	5	23	0.224	507	319.6	825.9	0.613	0.281	0.459	2.584	119.305	3.58	6.42458	102.679	0.0453649
400ppm	Well water	4	1	16	0.31	299	327.7	764.6	0.571	0.219	0.384	2.333	93.278	4.64	3.44828	51.6129	0.0535117
400ppm	Well water	4	2	13.4	0.266	303	245.7	614.8	0.6	0.281	0.468	2.502	119.526	3.91	3.42711	50.3759	0.0442244
400ppm	Well water	4	3	19.9	0.372	295	355.9	896.4	0.603	0.293	0.485	2.519	124.647	5.21	3.81958	53.4946	0.0674576
400ppm	Well water	4	4	20.1	0.295	272	348.9	926.7	0.623	0.332	0.533	2.656	141.507	4.49	4.47661	68.1356	0.0738971
400ppm	Well water	4	5	12.7	0.194	278	352.8	957.7	0.632	0.196	0.311	2.715	83.607	3.3	3.84848	65.4639	0.0456835
400ppm	Drought	4	1	3.57	0.0336	218	312.7	703.4	0.555	0.125	0.225	2.25	53.028	0.715	4.99301	106.25	0.0163761
400ppm	Drought	4	2	13	0.148	242	316.5	694.4	0.544	0.245	0.451	2.194	104.23	2.71	4.79705	87.8378	0.053719
400ppm	Drought	4	3	2.12	0.0279	265	286	632.6	0.548	0.196	0.358	2.212	83.371	0.613	3.4584	75.9857	0.008
400ppm	Drought	4	4	6.63	0.0776	249	345.4	833.3	0.585	0.146	0.249	2.412	61.981	1.56	4.25	85.4381	0.0266265
400ppm	Drought	4	5	-1.38	0.00553	778	287.3	567.8	0.494	0.106	0.215	1.977	45.022	0.126	-10.9524	-249.548	-0.00177378
700ppm	Well water	6	1	25.6	0.43	570	316.2	767.9	0.588	0.333	0.567	2.429	141.837	7.53	3.39973	59.5349	0.0449123
700ppm	Well water	6	2	15.2	0.229	562	272.8	479.2	0.431	0.18	0.418	1.757	76.515	4.81	3.16008	66.3755	0.0270463
700ppm	Well water	6	3	22.8	0.234	509	245.4	554.4	0.557	0.343	0.615	2.259	145.5	4.87	4.68172	97.4359	0.0447937
700ppm	Well water	6	4	25.5	0.396	561	310.3	661.4	0.531	0.327	0.615	2.132	138.519	7.17	3.55649	64.3939	0.0454545
700ppm	Well water	6	5	28.3	0.424	556	284.5	776.1	0.633	0.396	0.625	2.728	167.805	7.37	3.83989	66.7453	0.0508993
700ppm	Drought	6	1	3.66	0.0116	175	241.3	493.5	0.511	0.111	0.217	2.045	47.158	0.282	12.9787	315.517	0.0209143
700ppm	Drought	6	2	3.99	0.0114	119	238.6	407.8	0.415	0.066	0.159	1.709	28.005	0.284	14.0493	350	0.0335294
700ppm	Drought	6	3	4.9	0.0143	131	252.2	431.4	0.415	0.101	0.242	1.711	42.735	0.362	13.5359	342.657	0.0374046
700ppm	Drought	6	4	7.94	0.0321	280	275.2	504.6	0.455	0.16	0.351	1.833	67.875	0.813	9.7663	247.352	0.0283571
700ppm	Drought	6	5	12.5	0.0676	374	281.6	578.1	0.513	0.241	0.47	2.053	102.354	1.65	7.57576	184.911	0.0334225
400ppm	Well water	6	1	17.7	0.359	297	272.9	577.3	0.527	0.282	0.535	2.116	119.78	7.32	2.41803	49.3036	0.059596
400ppm	Well water	6	2	11.2	0.148	258	197.9	444.6	0.555	0.299	0.539	2.247	127.371	3.58	3.12849	75.6757	0.0434109
400ppm	Well water	6	3	16.6	0.276	281	242.3	495.5	0.511	0.314	0.614	2.045	133.651	5.88	2.82313	60.1449	0.0590747
400ppm	Well water	6	4	20.4	0.334	277	268.6	622.7	0.569	0.349	0.615	2.319	148.241	7.01	2.91013	61.0778	0.0736462
400ppm	Well water	6	5	10.6	0.132	251	236.2	496.6	0.524	0.227	0.433	2.102	96.518	3.5	3.02857	80.303	0.0422311
400ppm	Drought	6	1	1.06	0.00968	209	293	598.7	0.511	0.096	0.188	2.043	40.81	0.298	3.55705	109.504	0.00507177
400ppm	Drought	6	2	9.81	0.066	143	273.6	557.2	0.509	0.2	0.393	2.037	84.891	1.83	5.36066	148.636	0.0686014
400ppm	Drought	6	3	0.0299	0.00542	371	297.8	551.9	0.46	0.099	0.215	1.853	42.142	0.168	0.177976	5.51661	8.0593e-05
400ppm	Drought	6	4	2.65	0.0232	202	143.6	290.5	0.506	0.149	0.295	2.023	63.637	0.638	4.15361	114.224	0.0131188
400ppm	Drought	6	5	0.0805	0.0065	361	244.5	454.1	0.462	0.083	0.181	1.857	35.402	0.197	0.408629	12.3846	0.000222992
700ppm	Well water	8	1	14.5	0.165	464	316.3	790.9	0.6	0.234	0.391	2.5	102.055	2.03	7.14286	87.8788	0.03125
700ppm	Well water	8	2	16.5	0.131	462	361.9	995.9	0.637	0.122	0.191	2.752	53.021	1.68	9.82143	125.954	0.0357143
700ppm	Well water	8	3	13.4	0.12	501	318.2	684.9	0.535	0.173	0.324	2.153	73.64	1.53	8.75817	111.667	0.0267465
700ppm	Well water	8	4	20	0.232	538	178.2	520	0.657	0.394	0.599	2.918	167.657	2.85	7.01754	86.2069	0.0371747
700ppm	Well water	8	5	14.5	0.0657	325	264.8	499.8	0.47	0.205	0.437	1.887	87.313	1.05	13.8095	220.7	0.0446154
700ppm	Drought	8	1	6.07	0.292	271	250	525.9	0.525	0.138	0.264	2.103	58.888	0.347	17.4928	20.7877	0.0223985
700ppm	Drought	8	2	7.64	0.0195	51.1	259.6	457	0.432	0.074	0.171	1.761	31.4	0.29	26.3448	391.795	0.149511
700ppm	Drought	8	3	3.95	0.0102	70.9	266.9	408.1	0.346	0.06	0.172	1.529	25.297	0.155	25.4839	387.255	0.0557123
700ppm	Drought	8	4	5.4	0.0161	148	178.9	315.1	0.432	0.087	0.202	1.761	37.058	0.244	22.1311	335.404	0.0364865
700ppm	Drought	8	5	7.79	0.0305	275	283.7	521	0.456	0.145	0.318	1.837	61.544	0.461	16.898	255.41	0.0283273
400ppm	Well water	8	1	19.4	0.318	282	239.3	522.5	0.542	0.364	0.672	2.183	154.918	4.29	4.52214	61.0063	0.0687943
400ppm	Well water	8	2	11.4	0.23	305	200.5	461	0.565	0.278	0.491	2.3	117.934	3.38	3.37278	49.5652	0.037377
400ppm	Well water	8	3	15	0.238	281	306.9	613.6	0.5	0.245	0.49	1.999	104.3	3.32	4.51807	63.0252	0.0533808
400ppm	Well water	8	4	18.4	0.254	265	275.7	629.2	0.562	0.304	0.54	2.282	129.126	3.53	5.21246	72.4409	0.069434
400ppm	Well water	8	5	12.6	0.24	300	305.6	685.7	0.554	0.174	0.314	2.244	74.149	3.34	3.77246	52.5	0.042
400ppm	Drought	8	1	0.141	0.007	357	337.3	655.6	0.486	0.055	0.113	1.944	23.396	0.111	1.27027	20.1429	0.000394958
400ppm	Drought	8	2	1.5	0.0171	249	262	464.2	0.436	0.107	0.246	1.772	45.574	0.272	5.51471	87.7193	0.0060241
400ppm	Drought	8	3	-0.14	0.00207	496	204.9	330.8	0.381	0.072	0.189	1.615	30.605	0.033	-4.24242	-67.6329	-0.000282258
400ppm	Drought	8	4	2.57	0.0199	181	247.5	484.2	0.489	0.111	0.226	1.956	47.05	0.314	8.18471	129.146	0.0141989
400ppm	Drought	8	5	-0.382	9.04e-05	181	289.2	441.2	0.344	0.032	0.094	1.525	13.763	0.00141	-270.922	-4225.66	-0.0021105
700ppm	Well water	10	1	25.2	0.187	430	247	620.3	0.602	0.311	0.517	2.511	132.072	3.47	7.26225	134.759	0.0586047
700ppm	Well water	10	2	27.8	0.273	491	306.5	622.2	0.507	0.207	0.408	2.03	87.824	4.89	5.68507	101.832	0.0566191
700ppm	Well water	10	3	16	0.0847	369	266.3	518.3	0.486	0.209	0.431	1.946	89.127	1.66	9.63855	188.902	0.0433604
700ppm	Well water	10	4	27.4	0.341	530	301.4	659.6	0.543	0.342	0.629	2.189	145.361	6.02	4.5515	80.3519	0.0516981
700ppm	Well water	10	5	30.7	0.248	461	307.6	859.2	0.642	0.418	0.652	2.793	177.863	4.58	6.70306	123.79	0.0665944
700ppm	Drought	10	1	14.3	0.0674	335	251.6	480.2	0.476	0.217	0.455	1.909	92.081	1.42	10.0704	212.166	0.0426866
700ppm	Drought	10	2	10.7	0.0166	180	289.3	513.8	0.437	0.115	0.263	1.776	48.903	0.365	29.3151	644.578	0.0594444
700ppm	Drought	10	3	12.8	0.0534	289	348.3	861.4	0.596	0.145	0.243	2.473	61.44	1.16	11.0345	239.7	0.0442907
700ppm	Drought	10	4	7.17	0.0155	289	290.1	509.3	0.43	0.104	0.243	1.756	44.305	0.345	20.7826	462.581	0.0248097
700ppm	Drought	10	5	4.43	0.00501	289	312	580.3	0.462	0.084	0.182	1.86	35.792	0.112	39.5536	884.232	0.0153287
400ppm	Well water	10	1	21.5	0.359	279	281.9	602.7	0.532	0.301	0.566	2.138	128.166	7.05	3.04965	59.8886	0.0770609
400ppm	Well water	10	2	10.8	0.116	229	224	519.3	0.569	0.275	0.484	2.318	117.244	2.52	4.28571	93.1034	0.0471616
400ppm	Well water	10	3	17.1	0.253	270	312.4	618	0.495	0.268	0.543	1.979	114.004	5.11	3.34638	67.5889	0.0633333
400ppm	Well water	10	4	18.4	0.28	270	245	563.8	0.565	0.342	0.604	2.301	145.504	5.62	3.27402	65.7143	0.0681481
400ppm	Well water	10	5	14.2	0.224	277	275.6	571.3	0.518	0.225	0.435	2.073	96.004	4.61	3.08026	63.3929	0.0512635
400ppm	Drought	10	1	9.66	0.0582	116	321.9	631.7	0.49	0.185	0.378	1.962	78.884	1.31	7.37405	165.979	0.0832759
400ppm	Drought	10	2	6.26	0.0508	184	270.5	490.5	0.448	0.181	0.403	1.813	76.734	1.15	5.44348	123.228	0.0340217
400ppm	Drought	10	3	1.66	0.0116	158	261.3	517	0.495	0.096	0.194	1.978	40.701	0.266	6.2406	143.103	0.0105063
400ppm	Drought	10	4	5.58	0.019	-84	282.5	625.6	0.548	0.105	0.191	2.215	44.586	0.434	12.8571	293.684	-0.0664286
400ppm	Drought	10	5	2.78	0.00924	-138	305.9	457.9	0.332	0.07	0.212	1.497	29.837	0.212	13.1132	300.866	-0.0201449
