# Supplementary material for: Effects on Photosynthetic Response and Biomass Productivity of Acacia longifolia ssp. longifolia Under Elevated CO2 and Water-Limited Regimes
Source: Front Plant Sci. 2022 Mar 31;13:817730. doi: 10.3389/fpls.2022.817730 (PMC9009074; doi:10.3389/fpls.2022.817730)
Supplement: Supplementary file 2 [file Data_Sheet_2.xlsx]

## Sheet: Data used for fig 1-4
Mean values of replicated data with standard error used for the figure No. 1 to 4.
	ambient CO2 (400 ppm) under well water	Standard error	ambient CO2 (400 ppm) under drought	Standard error	Elevated CO2 (700 ppm) under well water	Standard error	elevated CO2 (700 ppm) under drought	Standard error
Day of obsevation	Photosynthesis rate
0	14.552	1.15534	14.552	1.733	16.98	0.949577	16.98	0.949577
2	16.72	1.25988	9.296	1.28501	17.84	1.06762	17.12	1.43611
4	16.42	1.04124	4.788	1.42359	18.546	1.91213	10.496	1.48062
6	15.3	1.26807	2.72608	1.83347	19.48	1.49687	6.598	1.65758
8	15.36	1.04341	0.7378	0.562075	17.78	0.778431	6.17	0.718213
10	16.4	1.21747	5.188	1.40618	20.42	1.67497	9.88	1.81358
	Maximum fluorescence
	4w	Se	4D	se	7W	se	7D	se
0	14.552	1.733	14.552	1.733	16.84	1.42437	16.84	1.42437
2	16.72	1.88981	9.296	1.28501	17.84	1.60144	17.12	1.43611
4	16.42	1.56186	4.788	2.42359	18.546	2.86819	10.496	3.48062
6	15.3	1.9021	2.72608	1.83347	19.48	2.24531	6.598	1.65758
8	15.36	1.56512	0.7378	0.562075	18.78	1.16765	6.17	0.718213
10	16.4	1.8262	5.188	1.40618	21.42	2.51245	9.88	1.81358
	Photochemical quenching
	4w	Se	4D	se	7W	se	7D	se
0	0.4786	0.04413	0.4786	0.04413	0.2908	0.0393019	0.2908	0.0393019
2	0.5198	0.0410176	0.3846	0.0203509	0.4578	0.0213762	0.3692	0.0434573
4	0.62	0.0394733	0.2996	0.0456153	0.4238	0.0419838	0.3138	0.043625
6	0.5472	0.0334042	0.2544	0.0401293	0.468	0.0388381	0.2878	0.0551774
8	0.5014	0.0574244	0.1736	0.0301937	0.3884	0.0670206	0.2254	0.0286559
10	0.5264	0.0300143	0.2256	0.0472108	0.4274	0.049752	0.2772	0.0464848
	Intercellular CO2 concentration
	4w	Se	4D	se	7W	se	7D	se
0	275.2	13.4104	275.2	13.4104	594.2	18.285	594.2	18.285
2	301.6	7.48732	232	16.5771	562.2	12.6151	599.6	20.2425
4	289.4	6.08769	257.2	45.9003	572.6	7.87147	638.2	18.9193
6	272.8	8.26075	292.8	60.1368	551.6	10.8839	661.8	48.6697
8	286.6	7.20139	370.4	67.1674	458	36.0486	673.2	47.6638
10	265	9.1815	270	16.5771	456.2	27.3595	627.4	25.6936
	Photochemical efficiency of PSII
	4w	Se	4D	se	7W	se	7D	se
0	0.4728	0.00975397	0.4728	0.00975397	0.5628	0.0219486	0.5628	0.0219486
2	0.4808	0.010017	0.5272	0.0161227	0.548	0.0241557	0.5352	0.0568713
4	0.5058	0.0105707	0.5452	0.0146813	0.56	0.0444545	0.5176	0.0314636
6	0.5172	0.010707	0.4896	0.0117073	0.548	0.033826	0.4618	0.0217587
8	0.5146	0.0118389	0.3472	0.0286451	0.5798	0.0344259	0.4382	0.0286608
10	0.4858	0.0140549	0.4626	0.0363065	0.556	0.0291393	0.4802	0.0301204
	Photosynthetic electron transport rate
	4w	Se	4D	se	7W	se	7D	se
0	116.988	11.6076	116.988	11.6076	98.2406	6.73979	98.2406	6.73979
2	128.984	11.3648	85.7584	3.46643	107.331	8.89862	84.2082	12.2109
4	112.513	10.5892	69.5264	10.7833	103.211	10.0287	70.4726	13.4959
6	125.112	8.54112	53.3764	9.23487	114.035	9.26661	57.6254	12.8732
8	116.085	6.37722	32.0776	6.40035	96.7372	9.48243	42.8374	7.34656
10	120.184	8.17412	54.1484	9.96312	106.449	17.201	56.5042	9.8124
	Intrinsic water use efficiency
	4w	Se	4D	se	7W	se	7D	se
0	67.3812	8.20493	67.3812	8.20493	51.8981	11.0739	51.8981	11.0739
2	49.6445	4.0945	94.4946	10.7777	69.882	8.24205	66.7843	5.4234
4	57.8166	3.72486	79.917	17.8626	53.1903	7.10956	89.5737	12.2318
6	65.301	5.62597	78.0532	19.0288	70.8971	6.75789	125.821	31.5184
8	59.7075	4.05986	21.1927	9.25089	64.8905	14.7074	188.651	18.8656
10	69.9376	5.93222	64.2756	38.1411	62.4962	18.3113	178.13	26.4708
	Stomatal conductance
	4w	Se	4D	se	7W	se	7D	se
0	0.2264	0.0345436	0.2264	0.0345436	0.3212	0.0228285	0.3212	0.0228285
2	0.235	0.0234989	0.11006	0.0263023	0.2758	0.0451768	0.296	0.0433758
4	0.2874	0.0290751	0.058526	0.0252361	0.346	0.0344209	0.08342	0.0360586
6	0.2498	0.0468726	0.02216	0.011411	0.3426	0.0457248	0.07366	0.0546849
8	0.256	0.015975	0.00923208	0.00397213	0.274	0.0274344	0.0274	0.0107596
10	0.2464	0.0395962	0.029768	0.0102911	0.32674	0.0432446	0.031582	0.0121411
	Non-photochemical quenching
	4w	Se	4D	se	7W	se	7D	se
0	2.3452	0.0525561	2.3452	0.0525561	2.3092	0.113862	2.3092	0.113862
2	2.3904	0.0559818	2.1252	0.0736501	2.2352	0.106713	2.265	0.232528
4	2.545	0.066592	2.209	0.0696233	2.3588	0.214143	2.1098	0.141833
6	2.658	0.0505998	1.9626	0.0440518	2.261	0.160775	1.8702	0.0763822
8	2.6	0.0544689	1.7624	0.0862082	2.442	0.189418	1.7982	0.0920991
10	2.65	0.0654381	1.893	0.118086	2.2938	0.157784	1.9548	0.132497
	Water use efficiency
	4w	Se	4D	se	7W	se	7D	se
0	4.21138	0.421336	4.21138	0.421336	3.40476	0.668657	3.40476	0.668657
2	3.10487	0.240014	4.23485	0.36828	4.6055	0.31744	3.96685	0.186481
4	3.80401	0.19016	1.30922	3.07692	4.90671	0.333585	7.50323	0.487754
6	2.86167	0.122413	2.73158	1.03761	3.72758	0.262851	11.5812	1.24906
8	4.27958	0.32136	0.0389441	0.00761062	4.64472	1.24023	21.6701	1.96001
10	3.4072	0.226711	4.96935	1.65382	4.9515	0.853645	17.0227	1.59269
	Minimum fluorescence
	4w	Se	4D	se	7W	se	7D	se
0	271.3	22.0767	271.3	22.0767	296.78	19.3712	296.78	19.3712
2	273.02	25.9618	264.76	11.8677	296.78	6.35149	285.84	12.1594
4	276.2	20.7213	260.58	10.9387	309.14	14.8705	278.36	14.6419
6	263.58	13.4693	268.18	28.3203	285.84	12.8982	257.78	8.77909
8	265.6	20.4174	250.5	22.0109	287.88	31.4391	247.82	18.0899
10	267.78	15.3086	288.42	11.2208	285.76	12.3142	298.26	15.8379
	Quantum yield of PSII
	4w	Se	4D	se	7W	se	7D	se
0	0.275	0.0272085	0.275	0.0272085	0.1804	0.0158322	0.1804	0.0158322
2	0.3026	0.0266038	0.2018	0.00793977	0.2528	0.0209533	0.198	0.0288184
4	0.2642	0.0249026	0.1636	0.0252915	0.243	0.0354852	0.1658	0.0318581
6	0.2942	0.0201032	0.1254	0.0217729	0.2158	0.0360796	0.1358	0.0302909
8	0.273	0.0315056	0.0754	0.0151281	0.2256	0.046018	0.1008	0.0171913
10	0.2822	0.0193065	0.1274	0.0234235	0.2274	0.0404383	0.133	0.0232013
	Transpiration rate
	4w	Se	4D	se	7W	se	7D	se
0	4.52	0.400911	4.52	0.400911	3.31	0.301164	3.31	0.301164
2	5.336	0.318474	2.35	0.495409	4.016	0.542371	3.392	0.518646
4	4.31	0.326451	1.1448	0.454298	3.95	0.750133	1.4436	0.556556
6	5.458	0.818977	0.6262	0.312342	3.35	0.619161	0.6782	0.262194
8	4.572	0.183232	0.146282	0.062849	3.828	0.300107	0.2994	0.0511807
10	4.982	0.738237	1.044	0.231147	4.124	0.737852	0.5804	0.256132
	Intrinsic water use efficiency
	4w	Se	4D	se	7W	se	7D	se
0	0.0537004	0.00717363	0.0537004	0.00717363	0.0181354	0.00279223	0.0181354	0.00279223
2	0.0561366	0.00754883	0.0396145	0.00409781	0.031554	0.00229536	0.0295078	0.00221009
4	0.0569549	0.00590893	0.0205896	0.00951413	0.0321713	0.00476186	0.0227933	0.00686639
6	0.0555918	0.00583528	0.0174191	0.0130133	0.0426212	0.00405649	0.0307256	0.00284266
8	0.0541972	0.00662416	0.00364504	0.0029678	0.0351002	0.00299856	0.0584871	0.00234404
10	0.0613935	0.00547732	0.00824609	0.000251807	0.0553753	0.00384527	0.037312	0.00776854
