# Supplementary material for: Effects on Photosynthetic Response and Biomass Productivity of Acacia longifolia ssp. longifolia Under Elevated CO2 and Water-Limited Regimes
Source: Front Plant Sci. 2022 Mar 31;13:817730. doi: 10.3389/fpls.2022.817730 (PMC9009074; doi:10.3389/fpls.2022.817730)
Supplement: Supplementary file 3 [file Data_Sheet_3.xlsx]

## Sheet: Data used for fig 5-7
Mean value with standar error used in parameters metioned in figure 5-7
			Root fresh weight (g/plant)				Root fresh weight (g/plant)				Shoot dry weight (g/plant)				Leaf fresh weight (g/plant)				Plant height (cm)				Leaf thickness (mm)				Number of branches				stem diameter (mm)				Number of leaves				leaf area(cm2)				Leaf dry weight (g/plant)
		Water condition/CO2 concentration	400ppm	Standard error	700ppm	Standar error	400ppm	Standard error	700ppm	Standar error	400ppm	Standard error	700ppm	Standar error	400ppm	Standard error	700ppm	Standar error	400ppm	Standard error	700ppm	Standar error	400ppm	Standard error	700ppm	Standar error	400ppm	Standard error	700ppm	Standar error	400ppm	Standard error	700ppm	Standar error	400ppm	Standard error	700ppm	Standar error	400ppm	Standard error	700ppm	Standar error	400ppm	Standard error	700ppm	Standar error
		Well water	2.491	0.678886	4.413	0.552188	1.309	0.219621	1.642	0.151877	0.59	0.103537	0.666	0.0669029	8.112	0.937893	9.578	1.18105	18.7	1.17898	25.1	0.6	0.4804	0.0169281	0.5464	0.0203116	5.8	0.374166	6.2	0.969536	3.186	0.123596	3.574	0.150851	28.2	1.62481	32	3.11448	198.814	21.9877	237.168	29.4122	2.11	0.116619	2.5	0.130384
		drought	1.119	0.0774338	1.556	0.188709	0.935	0.0491426	1.257	0.110177	0.474	0.0555518	0.512	0.0952575	4.452	0.783022	4.834	0.441278	13.6	0.678233	21.1	1.36382	0.4112	0.0145685	0.4884	0.00962081	3.2	0.374166	4.2	0.374166	2.708	0.164511	3.002	0.161846	16.4	0.927362	21.6	2.4	98.702	15.4418	125.572	11.7718	1.124	0.0590424	1.77	0.0538516

## Sheet: Data used for stat in fig 5-7
Replicated data used for satatistical analysis for the parameters mentioned in figure 5-7
CO2 concentration	Water condition	Replicaiton	Root fresh weight (g/plant)	Root fresh weight (g/plant)	Shoot dry weight (g/plant)	Leaf fresh weight (g/plant)	Plant height (cm)	Leaf thickness (mm)	Number of branches	stem diameter (mm)	Number of leaves	leaf area(cm2)	Leaf dry weight (g/plant)
700ppm	well water	1	4.23	1.435	0.74	9.81	26.5	0.498	4	3.7	33	262.6	2.6
700ppm	well water	2	4.255	1.45	0.53	7.44	26	0.508	5	3.35	24	186.38	2.4
700ppm	well water	3	6.025	1.72	0.8	13.84	25	0.588	8	3.84	42	333.67	2.5
700ppm	well water	4	2.63	1.4	0.48	7.32	25	0.54	9	3.1	27	168.19	2.1
700ppm	well water	5	4.925	2.205	0.78	9.48	23	0.598	5	3.88	34	235	2.9
700ppm	drought	1	1.405	1.205	0.4	3.96	21	0.518	5	2.63	18	99.84	1.85
700ppm	drought	2	1.52	1.27	0.39	4.37	22.5	0.496	4	3.11	18	120.03	1.9
700ppm	drought	3	2.255	1.63	0.86	6.39	22	0.49	5	3.57	30	170.05	1.7
700ppm	drought	4	1.485	1.24	0.57	5.21	16	0.46	3	2.8	24	121.54	1.6
700ppm	drought	5	1.115	0.94	0.34	4.24	24	0.478	4	2.9	18	116.4	1.8
400ppm	well water	1	0.92	0.735	0.28	9.01	17.5	0.512	5	3.12	29	210.55	2.2
400ppm	well water	2	2.265	1.2	0.6	5.68	23	0.418	5	2.9	23	137.98	2.5
400ppm	well water	3	4.59	2	0.93	11.21	19	0.476	6	3.5	33	273.07	2.1
400ppm	well water	4	1.28	1.035	0.54	7.17	16	0.508	6	2.96	27	185.85	1.9
400ppm	well water	5	3.4	1.575	0.6	7.49	18	0.488	7	3.45	29	186.62	1.85
400ppm	drought	1	1.145	0.98	0.32	3.17	16	0.422	4	2.22	16	85.32	1.19
400ppm	drought	2	0.935	0.835	0.36	3.18	13	0.388	3	2.46	18	84.93	1.11
400ppm	drought	3	1.285	1.03	0.55	6.37	13	0.456	3	3	17	160.38	0.9
400ppm	drought	4	1.285	1.03	0.55	6.37	14	0.418	2	3.1	13	81.65	1.22
400ppm	drought	5	0.945	0.8	0.59	3.17	12	0.372	4	2.76	18	81.23	1.2
