# Supplementary material for: Effects on Photosynthetic Response and Biomass Productivity of Acacia longifolia ssp. longifolia Under Elevated CO2 and Water-Limited Regimes
Source: Front Plant Sci. 2022 Mar 31;13:817730. doi: 10.3389/fpls.2022.817730 (PMC9009074; doi:10.3389/fpls.2022.817730)
Supplement: Supplementary file 4 [file Data_Sheet_4.xlsx]

## Sheet: d0
Obs	spec name	Co2 level	water condition	Rep	Photo	Cond	Ci	Fo'	Fm'	Fs	Fv'/Fm'	PhiPS2	qP	qN	ETR	Trmmol	VpdL
1	Acasia	700	Well water	1	9.97	0.256	615	333.6	884.2	773.6	0.623	0.125	0.201	2.65	53.149	3.74	1.42
2	Acasia	700	Well water	2	14.8	0.223	569	278.8	547.5	434.6	0.491	0.206	0.42	1.963	87.699	3.32	1.44
3	Acasia	700	Well water	3	11.6	0.133	537	240.3	551.4	446.6	0.564	0.19	0.337	2.295	80.784	2.15	1.55
4	Acasia	700	Well water	4	10.7	0.254	610	299.3	662	567.4	0.548	0.143	0.261	2.212	60.733	3.78	1.44
5	Acasia	700	Well water	5	5.96	0.24	640	227.4	551.6	475.4	0.588	0.138	0.235	2.426	58.838	3.56	1.44
1	Acasia	700	drought	1	9.97	0.256	615	333.6	884.2	773.6	0.623	0.125	0.201	2.65	53.149	3.74	1.42
2	Acasia	700	drought	2	14.8	0.223	569	278.8	547.5	434.6	0.491	0.206	0.42	1.963	87.699	3.32	1.44
3	Acasia	700	drought	3	11.6	0.133	537	240.3	551.4	446.6	0.564	0.19	0.337	2.295	80.784	2.15	1.55
4	Acasia	700	drought	4	10.7	0.254	610	299.3	662	567.4	0.548	0.143	0.261	2.212	60.733	3.78	1.44
5	Acasia	700	drought	5	5.96	0.24	640	227.4	551.6	475.4	0.588	0.138	0.235	2.426	58.838	3.56	1.44
16	Acasia	400	Well water	1	12.4	0.148	249	306.6	669.1	544.8	0.542	0.186	0.343	2.182	79.041	2.6	1.68
17	Acasia	400	Well water	2	13.4	0.18	266	218.6	494.7	345.8	0.558	0.301	0.539	2.263	128.051	2.89	1.54
18	Acasia	400	Well water	3	18.8	0.351	295	300.5	721.8	500.1	0.584	0.307	0.526	2.402	130.776	4.92	1.37
19	Acasia	400	Well water	4	18.3	0.222	249	314.4	760.6	503	0.587	0.339	0.577	2.419	144.23	3.6	1.57
20	Acasia	400	Well water	5	9.86	0.231	317	216.4	532.3	403.3	0.593	0.242	0.408	2.46	102.842	3.59	1.51
16	Acasia	400	drought	1	12.4	0.148	249	306.6	669.1	544.8	0.542	0.186	0.343	2.182	79.041	2.6	1.68
17	Acasia	400	drought	2	13.4	0.18	266	218.6	494.7	345.8	0.558	0.301	0.539	2.263	128.051	2.89	1.54
18	Acasia	400	drought	3	18.8	0.351	295	300.5	721.8	500.1	0.584	0.307	0.526	2.402	130.776	4.92	1.37
19	Acasia	400	drought	4	18.3	0.222	249	314.4	760.6	503	0.587	0.339	0.577	2.419	144.23	3.6	1.57
20	Acasia	400	drought	5	9.86	0.231	317	216.4	532.3	403.3	0.593	0.242	0.408	2.46	102.842	3.59	1.51
Day 0

## Sheet: d2
Obs	spec name	Co2 level	water condition	Rep	Photo	Cond	Ci	Fo'	Fm'	Fs	Fv'/Fm'	PhiPS2	qP	qN	ETR	Trmmol	VpdL
8	Acacia	700	Well water	8	16.6	0.232	559	277.8	630.4	477	0.559	0.243	0.435	2.269	103.328	3.56	1.47
9	Acacia	700	Well water	9	19.5	0.304	572	303.5	692.2	500	0.562	0.278	0.495	2.281	117.903	4.34	1.38
10	Acacia	700	Well water	10	18.8	0.343	586	296.3	733.6	521.7	0.596	0.289	0.484	2.476	122.535	4.8	1.36
11	Acacia	700	Well water	11	21.9	0.377	579	315.8	730.9	527.2	0.568	0.279	0.491	2.315	118.669	5.23	1.36
12	Acacia	700	Well water	12	12.4	0.123	515	290.5	533.3	440.1	0.455	0.175	0.384	1.835	74.222	2.15	1.66
25	Acacia	700	Drought	6	12.5	0.17	556	266.3	676.7	539.2	0.606	0.203	0.335	2.541	86.363	3.12	1.75
26	Acacia	700	Drought	7	17.7	0.236	552	330.1	606	752	0.645	0.192	0.298	2.82	81.774	4.09	1.67
27	Acacia	700	Drought	1	18.7	0.343	656	261.3	531.5	388.2	0.508	0.27	0.53	2.035	114.58	5.39	1.95
28	Acacia	700	Drought	2	15.7	0.201	548	288.4	705.5	544.1	0.591	0.229	0.387	2.446	97.414	3.56	1.7
30	Acacia	700	Drought	4	21	0.398	586	283.1	606	547.6	0.326	0.096	0.296	1.483	40.91	5.8	1.43
42	Acacia	400	Well water	5	16.5	0.327	300	306	684.7	513.7	0.553	0.25	0.452	2.237	106.367	5.47	1.62
43	Acacia	400	Well water	6	10.7	0.26	319	171.1	388.9	272.6	0.56	0.299	0.534	2.272	127.112	4.18	1.55
44	Acacia	400	Well water	7	20.2	0.406	299	311.4	770.7	513.3	0.596	0.334	0.56	2.475	144.079	6.14	1.48
45	Acacia	400	Well water		21.2	0.33	276	294	734.6	451.2	0.6	0.386	0.643	2.499	163.649	5.4	1.59
46	Acacia	400	Well water		15	0.352	314	282.6	697.7	527.6	0.595	0.244	0.41	2.469	103.713	5.49	1.52
57	Acacia	400	Drought		12.2	0.177	271	310.2	726.6	580	0.573	0.202	0.352	2.342	85.707	3.56	1.92
59	Acacia	400	Drought		9.18	0.0832	207	306	605.3	476.7	0.494	0.212	0.43	1.978	90.327	1.87	2.13
61	Acacia	400	Drought		11.2	0.166	274	263.7	593.7	467.6	0.556	0.212	0.382	2.251	90.084	3.44	1.98
62	Acacia	400	Drought		4.72	0.0409	201	337.9	701.9	582.2	0.519	0.171	0.329	2.077	72.347	1.01	2.31
59	Acacia	400	Drought		9.18	0.0832	207	306	605.3	476.7	0.494	0.212	0.43	1.978	90.327	1.87	2.13

## Sheet: d4
Obs	spec name	Co2 level	water condition	Rep	Photo	Cond	Ci	Fo'	Fm'	Fs	Fv'/Fm'	PhiPS2	qP	qN	ETR	Trmmol	VpdL
6	Acacia	700	Well water	6	21.8	0.392	582	352.9	959.5	718.1	0.632	0.252	0.398	2.719	106.874	5.74	1.44
7	Acacia	700	Well water	7	7.53	0.268	548	280.6	468.7	417.9	0.401	0.108	0.27	1.67	46.051	1.35	1.41
8	Acacia	700	Well water	8	19.4	0.268	560	286.8	644.9	468.5	0.555	0.274	0.493	2.249	116.249	3.46	1.25
9	Acacia	700	Well water	9	20	0.36	586	343.3	775	570.2	0.557	0.264	0.474	2.258	112.305	4.28	1.17
10	Acacia	700	Well water	10	24	0.442	587	332.1	962.4	657.5	0.655	0.317	0.484	2.898	134.578	4.92	1.1
21	Acacia	700	Drought	2	2.59	0.0216	489	249.5	488	440.9	0.489	0.096	0.197	1.956	40.905	0.39	1.71
22	Acacia	700	Drought	3	10.2	0.061	410	281.2	622.4	530.2	0.548	0.148	0.27	2.214	63.008	1.16	1.81
23	Acacia	700	Drought	4	5.69	0.0424	465	242.2	420	367.5	0.423	0.125	0.296	1.735	53.202	0.798	1.78
24	Acacia	700	Drought	5	11	0.0681	420	299.3	616.5	506.4	0.515	0.179	0.347	2.06	75.943	1.29	1.8
25	Acacia	700	Drought	6	23	0.224	507	319.6	825.9	593.6	0.613	0.281	0.459	2.584	119.305	3.58	1.55
42	Acacia	400	Well water	5	16	0.31	299	327.7	764.6	597	0.571	0.219	0.384	2.333	93.278	4.64	1.46
43	Acacia	400	Well water	6	13.4	0.266	303	245.7	614.8	441.9	0.6	0.281	0.468	2.502	119.526	3.91	1.43
44	Acacia	400	Well water	7	19.9	0.372	295	355.9	896.4	634.1	0.603	0.293	0.485	2.519	124.647	5.21	1.38
45	Acacia	400	Well water		20.1	0.295	272	348.9	926.7	618.8	0.623	0.332	0.533	2.656	141.507	4.49	1.48
46	Acacia	400	Well water		12.7	0.194	278	352.8	957.7	769.5	0.632	0.196	0.311	2.715	83.607	3.3	1.64
57	Acacia	400	Drought		3.57	0.0336	218	312.7	703.4	615.6	0.555	0.125	0.225	2.25	53.028	0.715	2.01
58	Acacia	400	Drought		13	0.148	242	316.5	694.4	524.1	0.544	0.245	0.451	2.194	104.23	2.71	1.76
59	Acacia	400	Drought		2.12	0.0279	265	286	632.6	508.6	0.548	0.196	0.358	2.212	83.371	0.613	2.08
60	Acacia	400	Drought		6.63	0.0776	249	345.4	833.3	711.8	0.585	0.146	0.249	2.412	61.981	1.56	1.91
61	Acacia	400	Drought		-1.38	0.00553	778	287.3	567.8	507.6	0.494	0.106	0.215	1.977	45.022	0.126	2.15

## Sheet: d6
Obs	spec name	Co2 level	water condition	Rep	Photo	Cond	Ci	Fo'	Fm'	Fs	Fv'/Fm'	PhiPS2	qP	qN	ETR	Trmmol	VpdL
22	Acacia	700	Well water	3	25.6	0.43	570	316.2	767.9	511.9	0.588	0.333	0.567	2.429	141.837	7.53	1.72
23	Acacia	700	Well water	4	15.2	0.229	562	272.8	479.2	393	0.431	0.18	0.418	1.757	76.515	4.81	2.03
24	Acacia	700	Well water	5	22.8	0.234	509	245.4	554.4	364.2	0.557	0.343	0.615	2.259	145.5	4.87	2.01
25	Acacia	700	Well water	6	25.5	0.396	561	310.3	661.4	445.5	0.531	0.327	0.615	2.132	138.519	7.17	1.78
26	Acacia	700	Well water	7	28.3	0.424	556	284.5	776.1	468.9	0.633	0.396	0.625	2.728	167.805	7.37	1.71
11	Acacia	700	Drought	11	3.66	0.0116	175	241.3	493.5	438.8	0.511	0.111	0.217	2.045	47.158	0.282	2.29
12	Acacia	700	Drought	12	3.99	0.0114	119	238.6	407.8	380.9	0.415	0.066	0.159	1.709	28.005	0.284	2.36
13	Acacia	700	Drought	1	4.9	0.0143	131	252.2	431.4	387.9	0.415	0.101	0.242	1.711	42.735	0.362	2.38
14	Acacia	700	Drought	2	7.94	0.0321	280	275.2	504.6	424	0.455	0.16	0.351	1.833	67.875	0.813	2.39
15	Acacia	700	Drought	3	12.5	0.0676	374	281.6	578.1	438.8	0.513	0.241	0.47	2.053	102.354	1.65	2.31
52	Acacia	400	Well water		17.7	0.359	297	272.9	577.3	414.3	0.527	0.282	0.535	2.116	119.78	7.32	1.99
53	Acacia	400	Well water		11.2	0.148	258	197.9	444.6	311.6	0.555	0.299	0.539	2.247	127.371	3.58	2.32
54	Acacia	400	Well water		16.6	0.276	281	242.3	495.5	340	0.511	0.314	0.614	2.045	133.651	5.88	2.07
55	Acacia	400	Well water		20.4	0.334	277	268.6	622.7	405.1	0.569	0.349	0.615	2.319	148.241	7.01	2.05
56	Acacia	400	Well water		10.6	0.132	251	236.2	496.6	384	0.524	0.227	0.433	2.102	96.518	3.5	2.52
42	Acacia	400	Drought	5	1.06	0.00968	209	293	598.7	541.3	0.511	0.096	0.188	2.043	40.81	0.298	2.89
43	Acacia	400	Drought	6	9.81	0.066	143	273.6	557.2	445.8	0.509	0.2	0.393	2.037	84.891	1.83	2.63
44	Acacia	400	Drought	7	0.0299	0.00542	371	297.8	551.9	497.2	0.46	0.099	0.215	1.853	42.142	0.168	2.92
45	Acacia	400	Drought		2.65	0.0232	202	143.6	290.5	247.1	0.506	0.149	0.295	2.023	63.637	0.638	2.59
46	Acacia	400	Drought		0.0805	0.0065	361	244.5	454.1	416.3	0.462	0.083	0.181	1.857	35.402	0.197	2.85

## Sheet: d8
Obs	spec name	Co2 level	water condition	Rep	Photo	Cond	Ci	Fo'	Fm'	Fs	Fv'/Fm'	PhiPS2	qP	qN	ETR	Trmmol	VpdL
13	Acacia	700	Well water	1	14.5	0.165	464	316.3	790.9	605.5	0.6	0.234	0.391	2.5	102.055	2.03	1.18
14	Acacia	700	Well water	2	16.5	0.131	462	361.9	995.9	874.5	0.637	0.122	0.191	2.752	53.021	1.68	1.22
15	Acacia	700	Well water	3	13.4	0.12	501	318.2	684.9	566.2	0.535	0.173	0.324	2.153	73.64	1.53	1.21
17	Acacia	700	Well water	5	20	0.232	538	178.2	520	315.3	0.657	0.394	0.599	2.918	167.657	2.85	1.18
18	Acacia	700	Well water	6	14.5	0.0657	325	264.8	499.8	397.2	0.47	0.205	0.437	1.887	87.313	1.05	1.51
32	Acacia	700	Drought	1	6.07	0.292	271	250	525.9	453.1	0.525	0.138	0.264	2.103	58.888	0.347	1.39
33	Acacia	700	Drought	2	7.64	0.0195	51.1	259.6	457	423.3	0.432	0.074	0.171	1.761	31.4	0.29	1.4
34	Acacia	700	Drought	3	3.95	0.0102	70.9	266.9	408.1	383.8	0.346	0.06	0.172	1.529	25.297	0.155	1.42
35	Acacia	700	Drought	4	5.4	0.0161	148	178.9	315.1	287.6	0.432	0.087	0.202	1.761	37.058	0.244	1.43
36	Acacia	700	Drought	5	7.79	0.0305	275	283.7	521	445.6	0.456	0.145	0.318	1.837	61.544	0.461	1.42
47	Acacia	400	Well water		19.4	0.318	282	239.3	522.5	332.2	0.542	0.364	0.672	2.183	154.918	4.29	1.31
48	Acacia	400	Well water		11.4	0.23	305	200.5	461	333	0.565	0.278	0.491	2.3	117.934	3.38	1.41
49	Acacia	400	Well water		15	0.238	281	306.9	613.6	463.3	0.5	0.245	0.49	1.999	104.3	3.32	1.35
50	Acacia	400	Well water		18.4	0.254	265	275.7	629.2	438.2	0.562	0.304	0.54	2.282	129.126	3.53	1.35
51	Acacia	400	Well water		12.6	0.24	300	305.6	685.7	566.3	0.554	0.174	0.314	2.244	74.149	3.34	1.34
62	Acacia	400	Drought		0.141	0.007	357	337.3	655.6	619.5	0.486	0.055	0.113	1.944	23.396	0.111	1.49
63	Acacia	400	Drought		1.5	0.0171	249	262	464.2	414.5	0.436	0.107	0.246	1.772	45.574	0.272	1.5
64	Acacia	400	Drought		-0.14	0.00207	496	204.9	330.8	307	0.381	0.072	0.189	1.615	30.605	0.033	1.5
65	Acacia	400	Drought		2.57	0.0199	181	247.5	484.2	430.7	0.489	0.111	0.226	1.956	47.05	0.314	1.49
66	Acacia	400	Drought		-0.382	9.04e-05	181	289.2	441.2	426.9	0.344	0.032	0.094	1.525	13.763	0.00141	1.47

## Sheet: d10
Obs	spec name	Co2 level	water condition	Rep	Photo	Cond	Ci	Fo'	Fm'	Fs	Fv'/Fm'	PhiPS2	qP	qN	ETR	Trmmol	VpdL
12	Acacia	700	Well water	12	25.2	0.187	430	247	620.3	427.3	0.602	0.311	0.517	2.511	132.072	3.47	1.78
13	Acacia	700	Well water	1	27.8	0.273	491	306.5	622.2	493.4	0.507	0.207	0.408	2.03	87.824	4.89	1.72
14	Acacia	700	Well water	2	16	0.0847	369	266.3	518.3	409.7	0.486	0.209	0.431	1.946	89.127	1.66	1.86
15	Acacia	700	Well water	3	27.4	0.341	530	301.4	659.6	434.3	0.543	0.342	0.629	2.189	145.361	6.02	1.71
16	Acacia	700	Well water	4	30.7	0.248	461	307.6	859.2	499.7	0.642	0.418	0.652	2.793	177.863	4.58	1.77
22	Acacia	700	Drought	3	14.3	0.0674	335	251.6	480.2	376.2	0.476	0.217	0.455	1.909	92.081	1.42	1.98
23	Acacia	700	Drought	4	10.7	0.0166	180	289.3	513.8	454.8	0.437	0.115	0.263	1.776	48.903	0.365	2.06
24	Acacia	700	Drought	5	12.8	0.0534	289	348.3	861.4	736.7	0.596	0.145	0.243	2.473	61.44	1.16	2.04
25	Acacia	700	Drought	6	7.17	0.0155	289	290.1	509.3	456.1	0.43	0.104	0.243	1.756	44.305	0.345	2.08
26	Acacia	700	Drought	7	4.43	0.00501	289	312	580.3	531.5	0.462	0.084	0.182	1.86	35.792	0.112	2.09
37	Acacia	400	Well water	6	21.5	0.359	279	281.9	602.7	421.3	0.532	0.301	0.566	2.138	128.166	7.05	1.91
38	Acacia	400	Well water	1	10.8	0.116	229	224	519.3	376.3	0.569	0.275	0.484	2.318	117.244	2.52	2.05
39	Acacia	400	Well water	2	17.1	0.253	270	312.4	618	452.2	0.495	0.268	0.543	1.979	114.004	5.11	1.94
40	Acacia	400	Well water	3	18.4	0.28	270	245	563.8	371.2	0.565	0.342	0.604	2.301	145.504	5.62	1.93
41	Acacia	400	Well water	4	14.2	0.224	277	275.6	571.3	442.5	0.518	0.225	0.435	2.073	96.004	4.61	1.97
52	Acacia	400	Drought		9.66	0.0582	116	321.9	631.7	514.6	0.49	0.185	0.378	1.962	78.884	1.31	2.12
53	Acacia	400	Drought		6.26	0.0508	184	270.5	490.5	401.8	0.448	0.181	0.403	1.813	76.734	1.15	2.12
54	Acacia	400	Drought		1.66	0.0116	158	261.3	517	467.5	0.495	0.096	0.194	1.978	40.701	0.266	2.15
55	Acacia	400	Drought		5.58	0.019	-84	282.5	625.6	560	0.548	0.105	0.191	2.215	44.586	0.434	2.14
56	Acacia	400	Drought		2.78	0.00924	-138	305.9	457.9	425.8	0.332	0.07	0.212	1.497	29.837	0.212	2.15

## Sheet: all days in one
Obs	spec name	Co2 level	water condition	Rep	Photo												Cond												Ci												Fo'
					0		2		4		6		8		10		0		2		4		6		8		10		0		2		4		6		8		10		0		2		4		6		8
1	Acasia	700	Well water	1	9.97		16.6		21.8		25.6		14.5		25.2		0.256		0.232		0.392		0.43		0.165		0.187		615		559		582		570		464		430		333.6		277.8		352.9		316.2		316.3
2	Acasia	700	Well water	2	14.8		19.5		7.53		15.2		16.5		27.8		0.223		0.304		0.268		0.229		0.131		0.273		569		572		548		562		462		491		278.8		303.5		280.6		272.8		361.9
3	Acasia	700	Well water	3	11.6		18.8		19.4		22.8		13.4		16		0.133		0.343		0.268		0.234		0.12		0.0847		537		586		560		509		501		369		240.3		296.3		286.8		245.4		318.2
4	Acasia	700	Well water	4	10.7		21.9		20		25.5		20		27.4		0.254		0.377		0.36		0.396		0.232		0.341		610		579		586		561		538		530		299.3		315.8		343.3		310.3		178.2
5	Acasia	700	Well water	5	5.96		12.4		24		28.3		14.5		30.7		0.24		0.123		0.442		0.424		0.0657		0.248		640		515		587		556		325		461		227.4		290.5		332.1		284.5		264.8
1	Acasia	700	drought	1	9.97		12.5		2.59		3.66		6.07		14.3		0.256		0.17		0.0216		0.0116		0.292		0.0674		615		556		489		175		271		335		333.6		266.3		249.5		241.3		250
2	Acasia	700	drought	2	14.8		17.7		10.2		3.99		7.64		10.7		0.223		0.236		0.061		0.0114		0.0195		0.0166		569		552		410		119		51.1		180		278.8		330.1		281.2		238.6		259.6
3	Acasia	700	drought	3	11.6		18.7		5.69		4.9		3.95		12.8		0.133		0.343		0.0424		0.0143		0.0102		0.0534		537		656		465		131		70.9		289		240.3		261.3		242.2		252.2		266.9
4	Acasia	700	drought	4	10.7		15.7		11		7.94		5.4		7.17		0.254		0.201		0.0681		0.0321		0.0161		0.0155		610		548		420		280		148		289		299.3		288.4		299.3		275.2		178.9
5	Acasia	700	drought	5	5.96		21		23		12.5		7.79		4.43		0.24		0.398		0.224		0.0676		0.0305		0.00501		640		586		507		374		275		289		227.4		283.1		319.6		281.6		283.7
16	Acasia	400	Well water	1	12.4		16.5		16		17.7		19.4		21.5		0.148		0.327		0.31		0.359		0.318		0.359		249		300		299		297		282		279		306.6		306		327.7		272.9		239.3
17	Acasia	400	Well water	2	13.4		10.7		13.4		11.2		11.4		10.8		0.18		0.26		0.266		0.148		0.23		0.116		266		319		303		258		305		229		218.6		171.1		245.7		197.9		200.5
18	Acasia	400	Well water	3	18.8		20.2		19.9		16.6		15		17.1		0.351		0.406		0.372		0.276		0.238		0.253		295		299		295		281		281		270		300.5		311.4		355.9		242.3		306.9
19	Acasia	400	Well water	4	18.3		21.2		20.1		20.4		18.4		18.4		0.222		0.33		0.295		0.334		0.254		0.28		249		276		272		277		265		270		314.4		294		348.9		268.6		275.7
20	Acasia	400	Well water	5	9.86		15		12.7		10.6		12.6		14.2		0.231		0.352		0.194		0.132		0.24		0.224		317		314		278		251		300		277		216.4		282.6		352.8		236.2		305.6
16	Acasia	400	drought	1	12.4		12.2		3.57		1.06		0.141		9.66		0.148		0.177		0.0336		0.00968		0.007		0.0582		249		271		218		209		357		116		306.6		310.2		312.7		293		337.3
17	Acasia	400	drought	2	13.4		9.18		13		9.81		1.5		6.26		0.18		0.0832		0.148		0.066		0.0171		0.0508		266		207		242		143		249		184		218.6		306		316.5		273.6		262
18	Acasia	400	drought	3	18.8		11.2		2.12		0.0299		-0.14		1.66		0.351		0.166		0.0279		0.00542		0.00207		0.0116		295		274		265		371		496		158		300.5		263.7		286		297.8		204.9
19	Acasia	400	drought	4	18.3		4.72		6.63		2.65		2.57		5.58		0.222		0.0409		0.0776		0.0232		0.0199		0.019		249		201		249		202		181		-84		314.4		337.9		345.4		143.6		247.5
20	Acasia	400	drought	5	9.86		9.18		-1.38		0.0805		-0.382		2.78		0.231		0.0832		0.00553		0.0065		9.04e-05		0.00924		317		207		778		361		181		-138		216.4		306		287.3		244.5		289.2
					Mean	Se	Mean	Se	Mean	Se	Mean	Se	Mean	Se	Mean	Se	Mean	Se	Mean	Se	Mean	Se	Mean	Se	Mean	Se	Mean	Se	Mean	Se	Mean	Se	Mean	Se	Mean	Se	Mean	Se	Mean	Se	Mean	Se	Mean	Se	Mean	Se	Mean	Se	Mean
				400 ww	14.552	1.733	16.72	1.88981	16.42	1.56186	15.3	1.9021	15.36	1.56512	16.4	1.8262	0.2264	0.0345436	0.335	0.0234989	0.2874	0.0290751	0.2498	0.0468726	0.256	0.015975	0.2464	0.0395962	275.2	13.4104	301.6	7.48732	289.4	6.08769	272.8	8.26075	286.6	7.20139	265	9.1815	271.3	22.0767	273.02	25.9618	326.2	20.7213	243.58	13.4693	265.6
				400 drought	14.552	1.733	9.296	1.28501	4.788	2.42359	2.72608	1.83347	0.7378	0.562075	5.188	1.40618	0.2264	0.0345436	0.11006	0.0263023	0.058526	0.0252361	0.02216	0.011411	0.00923208	0.00397213	0.029768	0.0102911	275.2	13.4104	232	16.5771	350.4	107.167	257.2	45.9003	292.8	60.1368	47.2	66.0442	271.3	22.0767	304.76	11.8677	309.58	10.9387	250.5	28.3203	268.18
				700ww	10.606	1.42437	17.84	1.60144	18.546	2.86819	23.48	2.24531	15.78	1.16765	25.42	2.51245	0.2212	0.0228285	0.2758	0.0451768	0.346	0.0344209	0.3426	0.0457248	0.14274	0.0274344	0.22674	0.0432446	594.2	18.285	562.2	12.6151	572.6	7.87147	551.6	10.8839	458	36.0486	456.2	27.3595	275.88	19.3712	296.78	6.35149	319.14	14.8705	285.84	12.8982	287.88
				700drought	10.606	1.42437	17.12	1.43611	10.496	3.48062	6.598	1.65758	6.17	0.718213	9.88	1.81358	0.2212	0.0228285	0.2696	0.0433758	0.08342	0.0360586	0.0274	0.0107596	0.07366	0.0546849	0.031582	0.0121411	594.2	18.285	579.6	20.2425	458.2	18.9193	215.8	48.6697	163.2	47.6638	276.4	25.6936	275.88	19.3712	285.84	12.1594	278.36	14.6419	257.78	8.77909	247.82
				day	4w	Se	4D	se	7W	se	7D	se					4w	Se	4D	se	7W	se	7D	se					4w	Se	4D	se	7W	se	7D	se					4w	Se	4D	se	7W	se	7D	se
				0	14.552	1.733	14.552	1.733	10.606	1.42437	10.606	1.42437					0.2264	0.0345436	0.2264	0.0345436	0.2212	0.0228285	0.2212	0.0228285					275.2	13.4104	275.2	13.4104	594.2	18.285	594.2	18.285					271.3	22.0767	271.3	22.0767	275.88	19.3712	275.88	19.3712
				2	16.72	1.88981	9.296	1.28501	17.84	1.60144	17.12	1.43611					0.335	0.0234989	0.11006	0.0263023	0.2758	0.0451768	0.2696	0.0433758					301.6	7.48732	232	16.5771	562.2	12.6151	579.6	20.2425					273.02	25.9618	304.76	11.8677	296.78	6.35149	285.84	12.1594
				4	16.42	1.56186	4.788	2.42359	18.546	2.86819	10.496	3.48062					0.2874	0.0290751	0.058526	0.0252361	0.346	0.0344209	0.08342	0.0360586					289.4	6.08769	350.4	107.167	572.6	7.87147	458.2	18.9193					326.2	20.7213	309.58	10.9387	319.14	14.8705	278.36	14.6419
				6	15.3	1.9021	2.72608	1.83347	23.48	2.24531	6.598	1.65758					0.2498	0.0468726	0.02216	0.011411	0.3426	0.0457248	0.0274	0.0107596					272.8	8.26075	257.2	45.9003	551.6	10.8839	215.8	48.6697					243.58	13.4693	250.5	28.3203	285.84	12.8982	257.78	8.77909
				8	15.36	1.56512	0.7378	0.562075	15.78	1.16765	6.17	0.718213					0.256	0.015975	0.00923208	0.00397213	0.14274	0.0274344	0.07366	0.0546849					286.6	7.20139	292.8	60.1368	458	36.0486	163.2	47.6638					265.6	20.4174	268.18	22.0109	287.88	31.4391	247.82	18.0899
				10	16.4	1.8262	5.188	1.40618	25.42	2.51245	9.88	1.81358					0.2464	0.0395962	0.029768	0.0102911	0.22674	0.0432446	0.031582	0.0121411					265	9.1815	47.2	66.0442	456.2	27.3595	276.4	25.6936					267.78	15.3086	288.42	11.2208	285.76	12.3142	298.26	15.8379
				day	4w	Se	4D	se	7W	se	7D	se					4w	Se	4D	se	7W	se	7D	se					4w	Se	4D	se	7W	se	7D	se					4w	Se	4D	se	7W	se	7D	se
				0	14.552	1.733	14.552	1.733	10.606	1.42437	10.606	1.42437					0.2264	0.0345436	0.2264	0.0345436	0.2212	0.0228285	0.2212	0.0228285					275.2	13.4104	275.2	13.4104	594.2	18.285	594.2	18.285					271.3	22.0767	271.3	22.0767	275.88	19.3712	275.88	19.3712
				2	16.72	1.88981	9.296	1.28501	17.84	1.60144	17.12	1.43611					0.335	0.0234989	0.11006	0.0263023	0.2758	0.0451768	0.2696	0.0433758					301.6	7.48732	232	16.5771	562.2	12.6151	579.6	20.2425					273.02	25.9618	304.76	11.8677	296.78	6.35149	285.84	12.1594
				4	16.42	1.56186	4.788	2.42359	18.546	2.86819	10.496	3.48062					0.2874	0.0290751	0.058526	0.0252361	0.346	0.0344209	0.08342	0.0360586					289.4	6.08769	350.4	107.167	572.6	7.87147	458.2	18.9193					326.2	20.7213	309.58	10.9387	319.14	14.8705	278.36	14.6419
				6	15.3	1.9021	2.72608	1.83347	23.48	2.24531	6.598	1.65758					0.2498	0.0468726	0.02216	0.011411	0.3426	0.0457248	0.0274	0.0107596					272.8	8.26075	257.2	45.9003	551.6	10.8839	215.8	48.6697					243.58	13.4693	250.5	28.3203	285.84	12.8982	257.78	8.77909
				8	15.36	1.56512	0.7378	0.562075	15.78	1.16765	6.17	0.718213					0.256	0.015975	0.00923208	0.00397213	0.14274	0.0274344	0.07366	0.0546849					286.6	7.20139	292.8	60.1368	458	36.0486	163.2	47.6638					265.6	20.4174	268.18	22.0109	287.88	31.4391	247.82	18.0899
				10	16.4	1.8262	5.188	1.40618	25.42	2.51245	9.88	1.81358					0.2464	0.0395962	0.029768	0.0102911	0.22674	0.0432446	0.031582	0.0121411					265	9.1815	47.2	66.0442	456.2	27.3595	-133.4	205.94					267.78	15.3086	288.42	11.2208	285.76	12.3142	298.26	15.8379
[truncated: 147 more columns]

## Sheet: Sheet3
	0	2	4	6	8	10
	9.97	16.6	21.8	25.6	14.5	25.2
	14.8	19.5	7.53	15.2	16.5	27.8
	11.6	18.8	19.4	22.8	13.4	16
	10.7	21.9	20	25.5	20	27.4
	5.96	12.4	24	28.3	14.5	30.7
	9.97	12.5	2.59	3.66	6.07	14.3
	14.8	17.7	10.2	3.99	7.64	10.7
	11.6	18.7	5.69	4.9	3.95	12.8
	10.7	15.7	11	7.94	5.4	7.17
	5.96	21	23	12.5	7.79	4.43
	12.4	16.5	16	17.7	19.4	21.5
	13.4	10.7	13.4	11.2	11.4	10.8
	18.8	20.2	19.9	16.6	15	17.1
	18.3	21.2	20.1	20.4	18.4	18.4
	9.86	15	12.7	10.6	12.6	14.2
	12.4	12.2	3.57	1.06	0.141	9.66
	13.4	9.18	13	9.81	1.5	6.26
	18.8	11.2	2.12	0.0299	-0.14	1.66
	18.3	4.72	6.63	2.65	2.57	5.58
	9.86	9.18	-1.38	0.0805	-0.382	2.78
	16.6	21.8	25.6	14.5	25.2	0
	19.5	7.53	15.2	16.5	27.8	0
	18.8	19.4	22.8	13.4	16	0
	21.9	20	25.5	20	27.4	0
	12.4	24	28.3	14.5	30.7	0
	12.5	2.59	3.66	6.07	14.3	0
	17.7	10.2	3.99	7.64	10.7	0
	18.7	5.69	4.9	3.95	12.8	0
	15.7	11	7.94	5.4	7.17	0
	21	23	12.5	7.79	4.43	0
	16.5	16	17.7	19.4	21.5	0
	10.7	13.4	11.2	11.4	10.8	0
	20.2	19.9	16.6	15	17.1	0
	21.2	20.1	20.4	18.4	18.4	0
	15	12.7	10.6	12.6	14.2	0
	12.2	3.57	1.06	0.141	9.66	0
	9.18	13	9.81	1.5	6.26	0
	11.2	2.12	0.0299	-0.14	1.66	0
	4.72	6.63	2.65	2.57	5.58	0
	9.18	-1.38	0.0805	-0.382	2.78	0
	21.8	25.6	14.5	25.2	0	0
	7.53	15.2	16.5	27.8	0	0
	19.4	22.8	13.4	16	0	0
	20	25.5	20	27.4	0	0
	24	28.3	14.5	30.7	0	0
	2.59	3.66	6.07	14.3	0	0
	10.2	3.99	7.64	10.7	0	0
	5.69	4.9	3.95	12.8	0	0
	11	7.94	5.4	7.17	0	0
	23	12.5	7.79	4.43	0	0
	16	17.7	19.4	21.5	0	0
	13.4	11.2	11.4	10.8	0	0
	19.9	16.6	15	17.1	0	0
	20.1	20.4	18.4	18.4	0	0
	12.7	10.6	12.6	14.2	0	0
	3.57	1.06	0.141	9.66	0	0
	13	9.81	1.5	6.26	0	0
	2.12	0.0299	-0.14	1.66	0	0
	6.63	2.65	2.57	5.58	0	0
	-1.38	0.0805	-0.382	2.78	0	0
	25.6	14.5	25.2	0	0	0
	15.2	16.5	27.8	0	0	0
	22.8	13.4	16	0	0	0
	25.5	20	27.4	0	0	0
	28.3	14.5	30.7	0	0	0
	3.66	6.07	14.3	0	0	0
	3.99	7.64	10.7	0	0	0
	4.9	3.95	12.8	0	0	0
	7.94	5.4	7.17	0	0	0
	12.5	7.79	4.43	0	0	0
	17.7	19.4	21.5	0	0	0
	11.2	11.4	10.8	0	0	0
	16.6	15	17.1	0	0	0
	20.4	18.4	18.4	0	0	0
	10.6	12.6	14.2	0	0	0
	1.06	0.141	9.66	0	0	0
	9.81	1.5	6.26	0	0	0
	0.0299	-0.14	1.66	0	0	0
	2.65	2.57	5.58	0	0	0
	0.0805	-0.382	2.78	0	0	0
	14.5	25.2	0	0	0	0
	16.5	27.8	0	0	0	0
	13.4	16	0	0	0	0
	20	27.4	0	0	0	0
	14.5	30.7	0	0	0	0
	6.07	14.3	0	0	0	0
	7.64	10.7	0	0	0	0
	3.95	12.8	0	0	0	0
	5.4	7.17	0	0	0	0
	7.79	4.43	0	0	0	0
	19.4	21.5	0	0	0	0
	11.4	10.8	0	0	0	0
	15	17.1	0	0	0	0
	18.4	18.4	0	0	0	0
	12.6	14.2	0	0	0	0
	0.141	9.66	0	0	0	0
	1.5	6.26	0	0	0	0
	-0.14	1.66	0	0	0	0
	2.57	5.58	0	0	0	0
	-0.382	2.78	0	0	0	0
	25.2	0	0	0	0	0
	27.8	0	0	0	0	0
	16	0	0	0	0	0
	27.4	0	0	0	0	0
	30.7	0	0	0	0	0
	14.3	0	0	0	0	0
	10.7	0	0	0	0	0
	12.8	0	0	0	0	0
	7.17	0	0	0	0	0
	4.43	0	0	0	0	0
	21.5	0	0	0	0	0
	10.8	0	0	0	0	0
	17.1	0	0	0	0	0
	18.4	0	0	0	0	0
	14.2	0	0	0	0	0
	9.66	0	0	0	0	0
	6.26	0	0	0	0	0
	1.66	0	0	0	0	0
	5.58	0	0	0	0	0
	2.78	0	0	0	0	0
	0	0	0	0	0	0
	0	0	0	0	0	0
	0	0	0	0	0	0
	0	0	0	0	0	0
	0	0	0	0	0	0
	0	0	0	0	0	0
	0	0	0	0	0	0
	0	0	0	0	0	0
	0	0	0	0	0	0
	0	0	0	0	0	0
	0	0	0	0	0	0
	0	0	0	0	0	0
	0	0	0	0	0	0
	0	0	0	0	0	0
	0	0	0	0	0	0
	0	0	0	0	0	0
	0	0	0	0	0	0
	0	0	0	0	0	0
	0	0	0	0	0	0
	0	0	0	0	0	0
	0	0	0	0	0	0
	0	0	0	0	0	0
	0	0	0	0	0	0
	0	0	0	0	0	0
	0	0	0	0	0	0
	0	0	0	0	0	0
	0	0	0	0	0	0
	0	0	0	0	0	0
	0	0	0	0	0	0
	0	0	0	0	0	0
	0	0	0	0	0	0
	0	0	0	0	0	0
	0	0	0	0	0	0
	0	0	0	0	0	0
	0	0	0	0	0	0
	0	0	0	0	0	0
	0	0	0	0	0	0
	0	0	0	0	0	0
	0	0	0	0	0	0
	0	0	0	0	0	0
	0	0	0	0	0	0
	0	0	0	0	0	0
	0	0	0	0	0	0
	0	0	0	0	0	0
	0	0	0	0	0	0
	0	0	0	0	0	0
	0	0	0	0	0	0
	0	0	0	0	0	0
	0	0	0	0	0	0
	0	0	0	0	0	0
	0	0	0	0	0	0
	0	0	0	0	0	0
	0	0	0	0	0	0
	0	0	0	0	0	0
	0	0	0	0	0	0
	0	0	0	0	0	0
	0	0	0	0	0	0
	0	0	0	0	0	0
	0	0	0	0	0	0
	0	0	0	0	0	0
	0	0	0	0	0	0
	0	0	0	0	0	0
	0	0	0	0	0	0
	0	0	0	0	0	0
	0	0	0	0	0	0
	0	0	0	0	0	0
	0	0	0	0	0	0
	0	0	0	0	0	0
	0	0	0	0	0	0
	0	0	0	0	0	0
	0	0	0	0	0	0
	0	0	0	0	0	0
	0	0	0	0	0	0
	0	0	0	0	0	0
	0	0	0	0	0	0
	0	0	0	0	0	0
	0	0	0	0	0	0
	0	0	0	0	0	0
	0	0	0	0	0	0
	0	0	0	0	0	0
	0	0	0	0	0	0
	0	0	0	0	0	0
	0	0	0	0	0	0
	0	0	0	0	0	0
	0	0	0	0	0	0
	0	0	0	0	0	0
	0	0	0	0	0	0
	0	0	0	0	0	0
	0	0	0	0	0	0
	0	0	0	0	0	0
	0	0	0	0	0	0
	0	0	0	0	0	0
	0	0	0	0	0	0
	0	0	0	0	0	0
	0	0	0	0	0	0
	0	0	0	0	0	0
	0	0	0	0	0	0
	0	0	0	0	0	0
	0	0	0	0	0	0
	0	0	0	0	0	0
	0	0	0	0	0	0
	0	0	0	0	0	0
	0	0	0	0	0	0
	0	0	0	0	0	0
	0	0	0	0	0	0
	0	0	0	0	0	0
	0	0	0	0	0	0
	0	0	0	0	0	0
	0	0	0	0	0	0
	0	0	0	0	0	0
	0	0	0	0	0	0
	0	0	0	0	0	0
	0	0	0	0	0	0
	0	0	0	0	0	0
	0	0	0	0	0	0

## Sheet: data normalized 
Rep	Photo									Cond
day	4w	Se	4D	se	7W	se	7D	se		4w	Se	4D	se	7W	se	7D	se
0	14.552	1.15534	14.552	1.733	16.98	0.949577	16.98	0.949577	0	0.2264	0.0345436	0.2264	0.0345436	0.3212	0.0228285	0.3212	0.0228285			64.2756		64.2756		52.8643		52.8643		#DIV/0!
2	16.72	1.25988	9.296	1.28501	17.84	1.06762	17.12	1.43611	2	0.235	0.0234989	0.11006	0.0263023	0.2758	0.0451768	0.296	0.0433758			71.1489		84.463		64.6846		57.8378		#DIV/0!
4	16.42	1.04124	4.788	1.42359	18.546	1.91213	10.496	1.48062	4	0.2874	0.0290751	0.058526	0.0252361	0.346	0.0344209	0.08342	0.0360586			57.1329		81.8098		53.6012		125.821		#DIV/0!
6	15.3	1.26807	2.72608	1.83347	19.48	1.49687	6.598	1.65758	6	0.2498	0.0468726	0.02216	0.011411	0.3426	0.0457248	0.07366	0.0546849			61.249		123.018		56.8593		89.5737		#DIV/0!
8	15.36	1.04341	0.7378	0.562075	17.78	0.778431	6.17	0.718213	8	0.256	0.015975	0.00923208	0.00397213	0.274	0.0274344	0.0274	0.0107596			60		79.917		64.8905		225.182		#DIV/0!
10	16.4	1.21747	5.188	1.40618	20.42	1.67497	9.88	1.81358	10	0.2464	0.0395962	0.029768	0.0102911	0.32674	0.0432446	0.031582	0.0121411			66.5584		174.281		62.4962		312.836		#DIV/0!
	Fm'									Fs
	4w	Se	4D	se	7W	se	7D	se		4w	Se	4D	se	7W	se	7D	se
0	14.552	1.733	14.552	1.733	16.84	1.42437	16.84	1.42437	0	459.4	36.6761	459.4	36.6761	539.52	62.978	539.52	62.978			3.21947		3.21947		5.12991		5.12991		#DIV/0!
2	16.72	1.88981	9.296	1.28501	17.84	1.60144	17.12	1.43611	2	455.68	47.6431	516.64	26.3704	493.2	15.9633	554.22	57.9014			3.13343		3.95574		4.44223		5.04717		#DIV/0!
4	16.42	1.56186	4.788	2.42359	18.546	2.86819	10.496	3.48062	4	612.26	52.2013	573.54	39.934	566.44	56.1085	487.72	38.7357			3.80974		4.18239		4.69519		7.27071		#DIV/0!
6	15.3	1.9021	2.72608	1.83347	19.48	2.24531	6.598	1.65758	6	371	19.6164	429.54	50.3945	436.7	26.3963	414.08	12.4637			2.80322		4.35337		5.81493		9.72869		#DIV/0!
8	15.36	1.56512	0.7378	0.562075	18.78	1.16765	6.17	0.718213	8	426.6	43.9715	439.72	50.4069	551.74	96.7108	398.68	30.2732			3.35958		5.04368		4.64472		20.6079		#DIV/0!
10	16.4	1.8262	5.188	1.40618	21.42	2.51245	9.88	1.81358	10	412.7	16.6875	473.94	28.8294	452.88	18.3003	511.06	61.5241			3.29185		4.96935		4.9515		17.0227		#DIV/0!
	qP									qN
	4w	Se	4D	se	7W	se	7D	se		4w	Se	4D	se	7W	se	7D	se
0	0.4786	0.04413	0.4786	0.04413	0.2908	0.0393019	0.2908	0.0393019	0	2.3452	0.0525561	2.3452	0.0525561	2.3092	0.113862	2.3092	0.113862
2	0.5198	0.0410176	0.3846	0.0203509	0.4578	0.0213762	0.3692	0.0434573	2	2.3904	0.0559818	2.1252	0.0736501	2.2352	0.106713	2.265	0.232528
4	0.62	0.0394733	0.2996	0.0456153	0.4238	0.0419838	0.3138	0.043625	4	2.545	0.066592	2.209	0.0696233	2.3588	0.214143	2.1098	0.141833
6	0.5472	0.0334042	0.2544	0.0401293	0.468	0.0388381	0.2878	0.0551774	6	2.658	0.0505998	1.9626	0.0440518	2.261	0.160775	1.8702	0.0763822
8	0.5014	0.0574244	0.1736	0.0301937	0.3884	0.0670206	0.2254	0.0286559	8	2.6	0.0544689	1.7624	0.0862082	2.442	0.189418	1.7982	0.0920991
10	0.5264	0.0300143	0.2256	0.0472108	0.4274	0.049752	0.2772	0.0464848	10	2.65	0.0654381	1.893	0.118086	2.2938	0.157784	1.9548	0.132497
	VpdL									WUE
	4w	Se	4D	se	7W	se	7D	se		4w	Se	4D	se	7W	se	7D	se
0	1.534	0.05006	1.534	0.05006	1.458	0.0233238	1.458	0.0233238	0	4.21138	0.421336	4.21138	0.421336	3.40476	0.668657	3.40476	0.668657
2	1.552	0.024779	1.982	0.0682202	1.446	0.0572364	1.7	0.0833067	2	3.10487	0.240014	4.23485	0.36828	4.6055	0.31744	3.96685	0.186481
4	1.478	0.0438634	2.094	0.0680147	1.274	0.0662269	1.73	0.0482701	4	3.80401	0.19016	1.30922	3.07692	4.90671	0.333585	7.50323	0.487754
6	1.5	0.09995	2.2	0.0689638	1.365	0.0704982	1.9	0.0196469	6	2.86167	0.122413	2.73158	1.03761	3.72758	0.262851	11.5812	1.24906
8	1.352	0.0162481	1.49	0.00547723	1.26	0.0630079	1.412	0.00734847	8	4.27958	0.32136	0.0389441	0.00761062	4.64472	1.24023	21.6701	1.96001
10	1.6	0.0244949	2.136	0.00678233	1.3	0.0267208	2.05	0.0194936	10	3.4072	0.226711	4.96935	1.65382	4.9515	0.853645	17.0227	1.59269
																					232
	Ci									Fo'											257.2
	4w	Se	4D	se	7W	se	7D	se		4w	Se	4D	se	7W	se	7D	se				275.2
0	275.2	13.4104	275.2	13.4104	594.2	18.285	594.2	18.285	0	271.3	22.0767	271.3	22.0767	296.78	19.3712	296.78	19.3712		0.0528779		0.0528779		0.0285762		0.0285762
2	301.6	7.48732	232	16.5771	562.2	12.6151	599.6	20.2425	2	273.02	25.9618	264.76	11.8677	296.78	6.35149	285.84	12.1594		0.0554377		0.040069		0.0317325		0.0285524
4	289.4	6.08769	257.2	45.9003	572.6	7.87147	638.2	18.9193	4	276.2	20.7213	260.58	10.9387	309.14	14.8705	278.36	14.6419		0.0567381		0.0186159		0.0323891		0.0164463
6	272.8	8.26075	292.8	60.1368	551.6	10.8839	661.8	48.6697	6	263.58	13.4693	268.18	28.3203	285.84	12.8982	257.78	8.77909		0.056085		0.00931038		0.0353154		0.00996978
8	286.6	7.20139	370.4	67.1674	458	36.0486	673.2	47.6638	8	265.6	20.4174	250.5	22.0109	287.88	31.4391	247.82	18.0899		0.0535939		0.0019919		0.038821		0.00916518
10	265	9.1815	270	16.5771	456.2	27.3595	627.4	25.6936	10	267.78	15.3086	288.42	11.2208	285.76	12.3142	298.26	15.8379		0.0618868		0.0192148		0.0447611		0.0157475
	Fv'/Fm'									PhiPS2
	4w	Se	4D	se	7W	se	7D	se		4w	Se	4D	se	7W	se	7D	se
0	0.4728	0.00975397	0.4728	0.00975397	0.5628	0.0219486	0.5628	0.0219486	0	0.275	0.0272085	0.275	0.0272085	0.1804	0.0158322	0.1804	0.0158322
2	0.4808	0.010017	0.5272	0.0161227	0.548	0.0241557	0.5352	0.0568713	2	0.3026	0.0266038	0.2018	0.00793977	0.2528	0.0209533	0.198	0.0288184
4	0.5058	0.0105707	0.5452	0.0146813	0.56	0.0444545	0.5176	0.0314636	4	0.2642	0.0249026	0.1636	0.0252915	0.243	0.0354852	0.1658	0.0318581
6	0.5172	0.010707	0.4896	0.0117073	0.548	0.033826	0.4618	0.0217587	6	0.2942	0.0201032	0.1254	0.0217729	0.2158	0.0360796	0.1358	0.0302909
8	0.5146	0.0118389	0.3472	0.0286451	0.5798	0.0344259	0.4382	0.0286608	8	0.273	0.0315056	0.0754	0.0151281	0.2256	0.046018	0.1008	0.0171913
10	0.4858	0.0140549	0.4626	0.0363065	0.556	0.0291393	0.4802	0.0301204	10	0.2822	0.0193065	0.1274	0.0234235	0.2274	0.0404383	0.133	0.0232013
	ETR									Trmmol
	4w	Se	4D	se	7W	se	7D	se		4w	Se	4D	se	7W	se	7D	se
0	116.988	11.6076	116.988	11.6076	98.2406	6.73979	98.2406	6.73979	0	4.52	0.400911	4.52	0.400911	3.31	0.301164	3.31	0.301164
2	128.984	11.3648	85.7584	3.46643	107.331	8.89862	84.2082	12.2109	2	5.336	0.318474	2.35	0.495409	4.016	0.542371	3.392	0.518646
4	112.513	10.5892	69.5264	10.7833	103.211	10.0287	70.4726	13.4959	4	4.31	0.326451	1.1448	0.454298	3.95	0.750133	1.4436	0.556556
6	125.112	8.54112	53.3764	9.23487	114.035	9.26661	57.6254	12.8732	6	5.458	0.818977	0.6262	0.312342	3.35	0.619161	0.6782	0.262194
8	116.085	6.37722	32.0776	6.40035	96.7372	9.48243	42.8374	7.34656	8	4.572	0.183232	0.146282	0.062849	3.828	0.300107	0.2994	0.0511807
10	120.184	8.17412	54.1484	9.96312	106.449	17.201	56.5042	9.8124	10	4.982	0.738237	1.044	0.231147	4.124	0.737852	0.5804	0.256132
	IWUE									ICE
	4w	Se	4D	se	7W	se	7D	se		4w	Se	4D	se	7W	se	7D	se
0	67.3812	8.20493	67.3812	8.20493	51.8981	11.0739	51.8981	11.0739	0	0.0537004	0.00717363	0.0537004	0.00717363	0.0181354	0.00279223	0.0181354	0.00279223
2	49.6445	4.0945	94.4946	10.7777	69.882	8.24205	66.7843	5.4234	2	0.0561366	0.00754883	0.0396145	0.00409781	0.031554	0.00229536	0.0295078	0.00221009
4	57.8166	3.72486	79.917	17.8626	53.1903	7.10956	89.5737	12.2318	4	0.0569549	0.00590893	0.0205896	0.00951413	0.0321713	0.00476186	0.0227933	0.00686639
6	65.301	5.62597	78.0532	19.0288	70.8971	6.75789	125.821	31.5184	6	0.0555918	0.00583528	0.0174191	0.0130133	0.0426212	0.00405649	0.0307256	0.00284266
8	59.7075	4.05986	21.1927	9.25089	64.8905	14.7074	188.651	18.8656	8	0.0541972	0.00662416	0.00364504	0.0029678	0.0351002	0.00299856	0.0584871	0.00234404
10	69.9376	5.93222	64.2756	38.1411	62.4962	18.3113	178.13	26.4708	10	0.0613935	0.00547732	0.00824609	0.000251807	0.0553753	0.00384527	0.037312	0.00776854

## Sheet: for stat anlaysis
co	water	time	Rep	Photo	Cond	Ci	Fo'	Fm'	Fs	Fvfm	PhiPS2	qP	qN	ETR	Trmmol	VpdL	WUE	IWUE	ICE
el	ww	t1	1	9.97	0.256	615	333.6	884.2	773.6	0.623	0.125	0.201	2.65	53.149	3.74	1.42	2.66578	38.9453	0.0162114
el	ww	t1	2	14.8	0.223	569	278.8	547.5	434.6	0.491	0.206	0.42	1.963	87.699	3.32	1.44	4.45783	66.3677	0.0260105
el	ww	t1	3	11.6	0.133	537	240.3	551.4	446.6	0.564	0.19	0.337	2.295	80.784	2.15	1.55	5.39535	87.218	0.0216015
el	ww	t1	4	10.7	0.254	610	299.3	662	567.4	0.548	0.143	0.261	2.212	60.733	3.78	1.44	2.83069	42.126	0.017541
el	ww	t1	5	5.96	0.24	640	227.4	551.6	475.4	0.588	0.138	0.235	2.426	58.838	3.56	1.44	1.67416	24.8333	0.0093125
el	dr	t1	1	9.97	0.256	615	333.6	884.2	773.6	0.623	0.125	0.201	2.65	53.149	3.74	1.42	2.66578	38.9453	0.0162114
el	dr	t1	2	14.8	0.223	569	278.8	547.5	434.6	0.491	0.206	0.42	1.963	87.699	3.32	1.44	4.45783	66.3677	0.0260105
el	dr	t1	3	11.6	0.133	537	240.3	551.4	446.6	0.564	0.19	0.337	2.295	80.784	2.15	1.55	5.39535	87.218	0.0216015
el	dr	t1	4	10.7	0.254	610	299.3	662	567.4	0.548	0.143	0.261	2.212	60.733	3.78	1.44	2.83069	42.126	0.017541
el	dr	t1	5	5.96	0.24	640	227.4	551.6	475.4	0.588	0.138	0.235	2.426	58.838	3.56	1.44	1.67416	24.8333	0.0093125
am	ww	t1	1	12.4	0.148	249	306.6	669.1	544.8	0.542	0.186	0.343	2.182	79.041	2.6	1.68	4.76923	83.7838	0.0497992
am	ww	t1	2	13.4	0.18	266	218.6	494.7	345.8	0.558	0.301	0.539	2.263	128.051	2.89	1.54	4.63668	74.4444	0.0503759
am	ww	t1	3	18.8	0.351	295	300.5	721.8	500.1	0.584	0.307	0.526	2.402	130.776	4.92	1.37	3.82114	53.5613	0.0637288
am	ww	t1	4	18.3	0.222	249	314.4	760.6	503	0.587	0.339	0.577	2.419	144.23	3.6	1.57	5.08333	82.4324	0.073494
am	ww	t1	5	9.86	0.231	317	216.4	532.3	403.3	0.593	0.242	0.408	2.46	102.842	3.59	1.51	2.74652	42.684	0.0311041
am	dr	t1	1	12.4	0.148	249	306.6	669.1	544.8	0.542	0.186	0.343	2.182	79.041	2.6	1.68	4.76923	83.7838	0.0497992
am	dr	t1	2	13.4	0.18	266	218.6	494.7	345.8	0.558	0.301	0.539	2.263	128.051	2.89	1.54	4.63668	74.4444	0.0503759
am	dr	t1	3	18.8	0.351	295	300.5	721.8	500.1	0.584	0.307	0.526	2.402	130.776	4.92	1.37	3.82114	53.5613	0.0637288
am	dr	t1	4	18.3	0.222	249	314.4	760.6	503	0.587	0.339	0.577	2.419	144.23	3.6	1.57	5.08333	82.4324	0.073494
am	dr	t1	5	9.86	0.231	317	216.4	532.3	403.3	0.593	0.242	0.408	2.46	102.842	3.59	1.51	2.74652	42.684	0.0311041
el	ww	t2	1	16.6	0.232	559	277.8	630.4	477	0.559	0.243	0.435	2.269	103.328	3.56	1.47	4.66292	71.5517	0.0296959
el	ww	t2	2	19.5	0.304	572	303.5	692.2	500	0.562	0.278	0.495	2.281	117.903	4.34	1.38	4.49309	64.1447	0.0340909
el	ww	t2	3	18.8	0.343	586	296.3	733.6	521.7	0.596	0.289	0.484	2.476	122.535	4.8	1.36	3.91667	54.8105	0.0320819
el	ww	t2	4	21.9	0.377	579	315.8	730.9	527.2	0.568	0.279	0.491	2.315	118.669	5.23	1.36	4.18738	58.0902	0.0378238
el	ww	t2	5	12.4	0.123	515	290.5	533.3	440.1	0.455	0.175	0.384	1.835	74.222	2.15	1.66	5.76744	100.813	0.0240777
el	dr	t2	1	12.5	0.17	556	266.3	676.7	539.2	0.606	0.203	0.335	2.541	86.363	3.12	1.75	4.00641	73.5294	0.022482
el	dr	t2	2	17.7	0.236	552	330.1	606	752	0.645	0.192	0.298	2.82	81.774	4.09	1.67	4.32763	75	0.0320652
el	dr	t2	3	18.7	0.343	656	261.3	531.5	388.2	0.508	0.27	0.53	2.035	114.58	5.39	1.95	3.46939	54.519	0.0285061
el	dr	t2	4	15.7	0.201	548	288.4	705.5	544.1	0.591	0.229	0.387	2.446	97.414	3.56	1.7	4.41011	78.1095	0.0286496
el	dr	t2	5	21	0.398	586	283.1	606	547.6	0.326	0.096	0.296	1.483	40.91	5.8	1.43	3.62069	52.7638	0.0358362
am	ww	t2	1	16.5	0.327	300	306	684.7	513.7	0.553	0.25	0.452	2.237	106.367	5.47	1.62	3.01645	50.4587	0.055
am	ww	t2	2	10.7	0.26	319	171.1	388.9	272.6	0.56	0.299	0.534	2.272	127.112	4.18	1.55	2.55981	41.1538	0.0335423
am	ww	t2	3	20.2	0.406	299	311.4	770.7	513.3	0.596	0.334	0.56	2.475	144.079	6.14	1.48	3.2899	49.7537	0.0675585
am	ww	t2	4	21.2	0.33	276	294	734.6	451.2	0.6	0.386	0.643	2.499	163.649	5.4	1.59	3.92593	64.2424	0.0768116
am	ww	t2	5	15	0.352	314	282.6	697.7	527.6	0.595	0.244	0.41	2.469	103.713	5.49	1.52	2.73224	42.6136	0.0477707
am	dr	t2	1	12.2	0.177	271	310.2	726.6	580	0.573	0.202	0.352	2.342	85.707	3.56	1.92	3.42697	68.9266	0.0450185
am	dr	t2	2	9.18	0.0832	207	306	605.3	476.7	0.494	0.212	0.43	1.978	90.327	1.87	2.13	4.90909	110.337	0.0443478
am	dr	t2	3	11.2	0.166	274	263.7	593.7	467.6	0.556	0.212	0.382	2.251	90.084	3.44	1.98	3.25581	67.4699	0.0408759
am	dr	t2	4	4.72	0.0409	201	337.9	701.9	582.2	0.519	0.171	0.329	2.077	72.347	1.01	2.31	4.67327	115.403	0.0234826
am	dr	t2	5	9.18	0.0832	207	306	605.3	476.7	0.494	0.212	0.43	1.978	90.327	1.87	2.13	4.90909	110.337	0.0443478
el	ww	t3	1	21.8	0.392	582	352.9	959.5	718.1	0.632	0.252	0.398	2.719	106.874	5.74	1.44	3.79791	55.6122	0.037457
el	ww	t3	2	7.53	0.268	548	280.6	468.7	417.9	0.401	0.108	0.27	1.67	46.051	1.35	1.41	5.57778	28.097	0.0137409
el	ww	t3	3	19.4	0.268	560	286.8	644.9	468.5	0.555	0.274	0.493	2.249	116.249	3.46	1.25	5.60694	72.3881	0.0346429
el	ww	t3	4	20	0.36	586	343.3	775	570.2	0.557	0.264	0.474	2.258	112.305	4.28	1.17	4.6729	55.5556	0.0341297
el	ww	t3	5	24	0.442	587	332.1	962.4	657.5	0.655	0.317	0.484	2.898	134.578	4.92	1.1	4.87805	54.2986	0.0408859
el	dr	t3	1	2.59	0.0216	489	249.5	488	440.9	0.489	0.096	0.197	1.956	40.905	0.39	1.71	6.64103	119.907	0.00529652
el	dr	t3	2	10.2	0.061	410	281.2	622.4	530.2	0.548	0.148	0.27	2.214	63.008	1.16	1.81	8.7931	167.213	0.024878
el	dr	t3	3	5.69	0.0424	465	242.2	420	367.5	0.423	0.125	0.296	1.735	53.202	0.798	1.78	7.13033	134.198	0.0122366
el	dr	t3	4	11	0.0681	420	299.3	616.5	506.4	0.515	0.179	0.347	2.06	75.943	1.29	1.8	8.52713	161.527	0.0261905
el	dr	t3	5	23	0.224	507	319.6	825.9	593.6	0.613	0.281	0.459	2.584	119.305	3.58	1.55	6.42458	102.679	0.0453649
am	ww	t3	1	16	0.31	299	327.7	764.6	597	0.571	0.219	0.384	2.333	93.278	4.64	1.46	3.44828	51.6129	0.0535117
am	ww	t3	2	13.4	0.266	303	245.7	614.8	441.9	0.6	0.281	0.468	2.502	119.526	3.91	1.43	3.42711	50.3759	0.0442244
am	ww	t3	3	19.9	0.372	295	355.9	896.4	634.1	0.603	0.293	0.485	2.519	124.647	5.21	1.38	3.81958	53.4946	0.0674576
am	ww	t3	4	20.1	0.295	272	348.9	926.7	618.8	0.623	0.332	0.533	2.656	141.507	4.49	1.48	4.47661	68.1356	0.0738971
am	ww	t3	5	12.7	0.194	278	352.8	957.7	769.5	0.632	0.196	0.311	2.715	83.607	3.3	1.64	3.84848	65.4639	0.0456835
am	dr	t3	1	3.57	0.0336	218	312.7	703.4	615.6	0.555	0.125	0.225	2.25	53.028	0.715	2.01	4.99301	106.25	0.0163761
am	dr	t3	2	13	0.148	242	316.5	694.4	524.1	0.544	0.245	0.451	2.194	104.23	2.71	1.76	4.79705	87.8378	0.053719
am	dr	t3	3	2.12	0.0279	265	286	632.6	508.6	0.548	0.196	0.358	2.212	83.371	0.613	2.08	3.4584	75.9857	0.008
am	dr	t3	4	6.63	0.0776	249	345.4	833.3	711.8	0.585	0.146	0.249	2.412	61.981	1.56	1.91	4.25	85.4381	0.0266265
am	dr	t3	5	-1.38	0.00553	778	287.3	567.8	507.6	0.494	0.106	0.215	1.977	45.022	0.126	2.15	-10.9524	-249.548	-0.00177378
el	ww	t4	1	25.6	0.43	570	316.2	767.9	511.9	0.588	0.333	0.567	2.429	141.837	7.53	1.72	3.39973	59.5349	0.0449123
el	ww	t4	2	15.2	0.229	562	272.8	479.2	393	0.431	0.18	0.418	1.757	76.515	4.81	2.03	3.16008	66.3755	0.0270463
el	ww	t4	3	22.8	0.234	509	245.4	554.4	364.2	0.557	0.343	0.615	2.259	145.5	4.87	2.01	4.68172	97.4359	0.0447937
el	ww	t4	4	25.5	0.396	561	310.3	661.4	445.5	0.531	0.327	0.615	2.132	138.519	7.17	1.78	3.55649	64.3939	0.0454545
el	ww	t4	5	28.3	0.424	556	284.5	776.1	468.9	0.633	0.396	0.625	2.728	167.805	7.37	1.71	3.83989	66.7453	0.0508993
el	dr	t4	1	3.66	0.0116	175	241.3	493.5	438.8	0.511	0.111	0.217	2.045	47.158	0.282	2.29	12.9787	315.517	0.0209143
el	dr	t4	2	3.99	0.0114	119	238.6	407.8	380.9	0.415	0.066	0.159	1.709	28.005	0.284	2.36	14.0493	350	0.0335294
el	dr	t4	3	4.9	0.0143	131	252.2	431.4	387.9	0.415	0.101	0.242	1.711	42.735	0.362	2.38	13.5359	342.657	0.0374046
el	dr	t4	4	7.94	0.0321	280	275.2	504.6	424	0.455	0.16	0.351	1.833	67.875	0.813	2.39	9.7663	247.352	0.0283571
el	dr	t4	5	12.5	0.0676	374	281.6	578.1	438.8	0.513	0.241	0.47	2.053	102.354	1.65	2.31	7.57576	184.911	0.0334225
am	ww	t4	1	17.7	0.359	297	272.9	577.3	414.3	0.527	0.282	0.535	2.116	119.78	7.32	1.99	2.41803	49.3036	0.059596
am	ww	t4	2	11.2	0.148	258	197.9	444.6	311.6	0.555	0.299	0.539	2.247	127.371	3.58	2.32	3.12849	75.6757	0.0434109
am	ww	t4	3	16.6	0.276	281	242.3	495.5	340	0.511	0.314	0.614	2.045	133.651	5.88	2.07	2.82313	60.1449	0.0590747
am	ww	t4	4	20.4	0.334	277	268.6	622.7	405.1	0.569	0.349	0.615	2.319	148.241	7.01	2.05	2.91013	61.0778	0.0736462
am	ww	t4	5	10.6	0.132	251	236.2	496.6	384	0.524	0.227	0.433	2.102	96.518	3.5	2.52	3.02857	80.303	0.0422311
am	dr	t4	1	1.06	0.00968	209	293	598.7	541.3	0.511	0.096	0.188	2.043	40.81	0.298	2.89	3.55705	109.504	0.00507177
am	dr	t4	2	9.81	0.066	143	273.6	557.2	445.8	0.509	0.2	0.393	2.037	84.891	1.83	2.63	5.36066	148.636	0.0686014
am	dr	t4	3	0.0299	0.00542	371	297.8	551.9	497.2	0.46	0.099	0.215	1.853	42.142	0.168	2.92	0.177976	5.51661	8.0593e-05
am	dr	t4	4	2.65	0.0232	202	143.6	290.5	247.1	0.506	0.149	0.295	2.023	63.637	0.638	2.59	4.15361	114.224	0.0131188
am	dr	t4	5	0.0805	0.0065	361	244.5	454.1	416.3	0.462	0.083	0.181	1.857	35.402	0.197	2.85	0.408629	12.3846	0.000222992
el	ww	t5	1	14.5	0.165	464	316.3	790.9	605.5	0.6	0.234	0.391	2.5	102.055	2.03	1.18	7.14286	87.8788	0.03125
el	ww	t5	2	16.5	0.131	462	361.9	995.9	874.5	0.637	0.122	0.191	2.752	53.021	1.68	1.22	9.82143	125.954	0.0357143
el	ww	t5	3	13.4	0.12	501	318.2	684.9	566.2	0.535	0.173	0.324	2.153	73.64	1.53	1.21	8.75817	111.667	0.0267465
el	ww	t5	4	20	0.232	538	178.2	520	315.3	0.657	0.394	0.599	2.918	167.657	2.85	1.18	7.01754	86.2069	0.0371747
el	ww	t5	5	14.5	0.0657	325	264.8	499.8	397.2	0.47	0.205	0.437	1.887	87.313	1.05	1.51	13.8095	220.7	0.0446154
el	dr	t5	1	6.07	0.292	271	250	525.9	453.1	0.525	0.138	0.264	2.103	58.888	0.347	1.39	17.4928	20.7877	0.0223985
el	dr	t5	2	7.64	0.0195	51.1	259.6	457	423.3	0.432	0.074	0.171	1.761	31.4	0.29	1.4	26.3448	391.795	0.149511
el	dr	t5	3	3.95	0.0102	70.9	266.9	408.1	383.8	0.346	0.06	0.172	1.529	25.297	0.155	1.42	25.4839	387.255	0.0557123
el	dr	t5	4	5.4	0.0161	148	178.9	315.1	287.6	0.432	0.087	0.202	1.761	37.058	0.244	1.43	22.1311	335.404	0.0364865
el	dr	t5	5	7.79	0.0305	275	283.7	521	445.6	0.456	0.145	0.318	1.837	61.544	0.461	1.42	16.898	255.41	0.0283273
am	ww	t5	1	19.4	0.318	282	239.3	522.5	332.2	0.542	0.364	0.672	2.183	154.918	4.29	1.31	4.52214	61.0063	0.0687943
am	ww	t5	2	11.4	0.23	305	200.5	461	333	0.565	0.278	0.491	2.3	117.934	3.38	1.41	3.37278	49.5652	0.037377
am	ww	t5	3	15	0.238	281	306.9	613.6	463.3	0.5	0.245	0.49	1.999	104.3	3.32	1.35	4.51807	63.0252	0.0533808
am	ww	t5	4	18.4	0.254	265	275.7	629.2	438.2	0.562	0.304	0.54	2.282	129.126	3.53	1.35	5.21246	72.4409	0.069434
am	ww	t5	5	12.6	0.24	300	305.6	685.7	566.3	0.554	0.174	0.314	2.244	74.149	3.34	1.34	3.77246	52.5	0.042
am	dr	t5	1	0.141	0.007	357	337.3	655.6	619.5	0.486	0.055	0.113	1.944	23.396	0.111	1.49	1.27027	20.1429	0.000394958
am	dr	t5	2	1.5	0.0171	249	262	464.2	414.5	0.436	0.107	0.246	1.772	45.574	0.272	1.5	5.51471	87.7193	0.0060241
am	dr	t5	3	-0.14	0.00207	496	204.9	330.8	307	0.381	0.072	0.189	1.615	30.605	0.033	1.5	-4.24242	-67.6329	-0.000282258
am	dr	t5	4	2.57	0.0199	181	247.5	484.2	430.7	0.489	0.111	0.226	1.956	47.05	0.314	1.49	8.18471	129.146	0.0141989
am	dr	t5	5	-0.382	9.04e-05	181	289.2	441.2	426.9	0.344	0.032	0.094	1.525	13.763	0.00141	1.47	-270.922	-4225.66	-0.0021105
el	ww	t6	1	25.2	0.187	430	247	620.3	427.3	0.602	0.311	0.517	2.511	132.072	3.47	1.78	7.26225	134.759	0.0586047
el	ww	t6	2	27.8	0.273	491	306.5	622.2	493.4	0.507	0.207	0.408	2.03	87.824	4.89	1.72	5.68507	101.832	0.0566191
el	ww	t6	3	16	0.0847	369	266.3	518.3	409.7	0.486	0.209	0.431	1.946	89.127	1.66	1.86	9.63855	188.902	0.0433604
el	ww	t6	4	27.4	0.341	530	301.4	659.6	434.3	0.543	0.342	0.629	2.189	145.361	6.02	1.71	4.5515	80.3519	0.0516981
el	ww	t6	5	30.7	0.248	461	307.6	859.2	499.7	0.642	0.418	0.652	2.793	177.863	4.58	1.77	6.70306	123.79	0.0665944
el	dr	t6	1	14.3	0.0674	335	251.6	480.2	376.2	0.476	0.217	0.455	1.909	92.081	1.42	1.98	10.0704	212.166	0.0426866
el	dr	t6	2	10.7	0.0166	180	289.3	513.8	454.8	0.437	0.115	0.263	1.776	48.903	0.365	2.06	29.3151	644.578	0.0594444
el	dr	t6	3	12.8	0.0534	289	348.3	861.4	736.7	0.596	0.145	0.243	2.473	61.44	1.16	2.04	11.0345	239.7	0.0442907
el	dr	t6	4	7.17	0.0155	289	290.1	509.3	456.1	0.43	0.104	0.243	1.756	44.305	0.345	2.08	20.7826	462.581	0.0248097
el	dr	t6	5	4.43	0.00501	289	312	580.3	531.5	0.462	0.084	0.182	1.86	35.792	0.112	2.09	39.5536	884.232	0.0153287
am	ww	t6	1	21.5	0.359	279	281.9	602.7	421.3	0.532	0.301	0.566	2.138	128.166	7.05	1.91	3.04965	59.8886	0.0770609
am	ww	t6	2	10.8	0.116	229	224	519.3	376.3	0.569	0.275	0.484	2.318	117.244	2.52	2.05	4.28571	93.1034	0.0471616
am	ww	t6	3	17.1	0.253	270	312.4	618	452.2	0.495	0.268	0.543	1.979	114.004	5.11	1.94	3.34638	67.5889	0.0633333
am	ww	t6	4	18.4	0.28	270	245	563.8	371.2	0.565	0.342	0.604	2.301	145.504	5.62	1.93	3.27402	65.7143	0.0681481
am	ww	t6	5	14.2	0.224	277	275.6	571.3	442.5	0.518	0.225	0.435	2.073	96.004	4.61	1.97	3.08026	63.3929	0.0512635
am	dr	t6	1	9.66	0.0582	116	321.9	631.7	514.6	0.49	0.185	0.378	1.962	78.884	1.31	2.12	7.37405	165.979	0.0832759
am	dr	t6	2	6.26	0.0508	184	270.5	490.5	401.8	0.448	0.181	0.403	1.813	76.734	1.15	2.12	5.44348	123.228	0.0340217
am	dr	t6	3	1.66	0.0116	158	261.3	517	467.5	0.495	0.096	0.194	1.978	40.701	0.266	2.15	6.2406	143.103	0.0105063
am	dr	t6	4	5.58	0.019	-84	282.5	625.6	560	0.548	0.105	0.191	2.215	44.586	0.434	2.14	12.8571	293.684	-0.0664286
am	dr	t6	5	2.78	0.00924	-138	305.9	457.9	425.8	0.332	0.07	0.212	1.497	29.837	0.212	2.15	13.1132	300.866	-0.0201449
