# Supplementary material for: Effects on Photosynthetic Response and Biomass Productivity of Acacia longifolia ssp. longifolia Under Elevated CO2 and Water-Limited Regimes
Source: Front Plant Sci. 2022 Mar 31;13:817730. doi: 10.3389/fpls.2022.817730 (PMC9009074; doi:10.3389/fpls.2022.817730)
Supplement: Supplementary file 5 [file Data_Sheet_5.xlsx]

## Sheet: data raw
	Acacia
CO2 Con.	Water cond.	Rep	Root fresh wt 1 plant				Root dry wt				1 plant shoot dry wt (g)				Leaves fresh wt 1 plant				pt hight				Average thicknes				No of branches				stem diameter				No of leaves				leaf area(cm2)					Leaf dry wt pler plant
700	WW	1	4.23				1.435				0.74				9.81				26.5				0.498				4				3.7				33				262.6					2.6				0.74
700	WW	2	4.255				1.45				0.53				7.44				26				0.508				5				3.35				24				186.38					2.4				0.53
700	WW	3	6.025				1.72				0.8				13.84				25				0.588				8				3.84				42				333.67					2.5				0.8
700	WW	4	2.63				1.4				0.48				7.32				25				0.54				9				3.1				27				168.19					2.1				0.48
700	WW	5	4.925				2.205				0.78				9.48				23				0.598				5				3.88				34				235					2.9				0.78
700	Drought	1	1.405				1.205				0.4				3.96				21				0.518				5				2.63				18				99.84					1.85				0.4
700	Drought	2	1.52				1.27				0.39				4.37				22.5				0.496				4				3.11				18				120.03					1.9				0.39
700	Drought	3	2.255				1.63				0.86				6.39				22				0.49				5				3.57				30				170.05					1.7				0.86
700	Drought	4	1.485				1.24				0.57				5.21				16				0.46				3				2.8				24				121.54					1.6				0.57
700	Drought	5	1.115				0.94				0.34				4.24				24				0.478				4				2.9				18				116.4					1.8				0.34
400	WW	1	0.92				0.735				0.28				9.01				17.5				0.512				5				3.12				29				210.55					2.2				0.28
400	WW	2	2.265				1.2				0.6				5.68				23				0.418				5				2.9				23				137.98					2.5				0.6
400	WW	3	4.59				2				0.93				11.21				19				0.476				6				3.5				33				273.07					2.1				0.93
400	WW	4	1.28				1.035				0.54				7.17				16				0.508				6				2.96				27				185.85					1.9				0.54
400	WW	5	3.4				1.575				0.6				7.49				18				0.488				7				3.45				29				186.62					1.85				0.6
400	Drought	1	1.145				0.98				0.32				3.17				16				0.422				4				2.22				16				85.32					1.19				0.32
400	Drought	2	0.935				0.835				0.36				3.18				13				0.388				3				2.46				18				84.93					1.11				0.36
400	Drought	3	1.285				1.03				0.55				6.37				13				0.456				3				3				17				160.38					0.9				0.55
400	Drought	4	1.285				1.03				0.55				6.37				14				0.418				2				3.1				13				81.65					1.22				0.44
400	Drought	5	0.945				0.8				0.59				3.17				12				0.372				4				2.76				18				81.23					1.2				0.59
			Mean	SE			Mean	SE			Mean	SE			Mean	SE			Mean	SE			Mean	SE			Mean	SE			Mean	SE			Mean	SE			Mean	SE				Mean	SE
		400 ww	2.491	0.678886			1.309	0.219621			0.59	0.103537			8.112	0.937893			18.7	1.17898			0.4804	0.0169281			5.8	0.374166			3.186	0.123596			28.2	1.62481			198.814	21.9877				2.11	0.116619
		400 drought	1.119	0.0774338			0.935	0.0491426			0.474	0.0555518			4.452	0.783022			13.6	0.678233			0.4112	0.0145685			3.2	0.374166			2.708	0.164511			16.4	0.927362			98.702	15.4418				1.124	0.0590424
		700ww	4.413	0.552188			1.642	0.151877			0.666	0.0669029			9.578	1.18105			25.1	0.6			0.5464	0.0203116			6.2	0.969536			3.574	0.150851			32	3.11448			237.168	29.4122				2.5	0.130384
		700drought	1.556	0.188709			1.257	0.110177			0.512	0.0952575			4.834	0.441278			21.1	1.36382			0.4884	0.00962081			4.2	0.374166			3.002	0.161846			21.6	2.4			125.572	11.7718				1.77	0.0538516
			400	se	700	se	400	se	700	se	400	se	700	se	400	se	700	se	400	se	700	se	400	se	700	se	400	se	700	se	400	se	700	se	400	se	700	se	400	se	700	se		400	se	700	se
		WW	2.491	0.678886	4.413	0.552188	1.309	0.219621	1.642	0.151877	0.59	0.103537	0.666	0.0669029	8.112	0.937893	9.578	1.18105	18.7	1.17898	25.1	0.6	0.4804	0.0169281	0.5464	0.0203116	5.8	0.374166	6.2	0.969536	3.186	0.123596	3.574	0.150851	28.2	1.62481	32	3.11448	198.814	21.9877	237.168	29.4122		2.11	0.116619	2.5	0.130384
		drought	1.119	0.0774338	1.556	0.188709	0.935	0.0491426	1.257	0.110177	0.474	0.0555518	0.512	0.0952575	4.452	0.783022	4.834	0.441278	13.6	0.678233	21.1	1.36382	0.4112	0.0145685	0.4884	0.00962081	3.2	0.374166	4.2	0.374166	2.708	0.164511	3.002	0.161846	16.4	0.927362	21.6	2.4	98.702	15.4418	125.572	11.7718		1.124	0.0590424	1.77	0.0538516

## Sheet: for stat
	Acacia
CO2 Con.	Water cond.	Rep	Root fresh wt 1 plant	Root dry wt	1 plant shoot dry wt (g)	Leaves fresh wt 1 plant	pt hight	Average thicknes leaf	No of branches	stem diameter	No of leaves	leaf area(cm2)	LEAF DRY WIT/PLT
con	watcon	rep	rfw	rdw	sdw	lfw	ph	lthk	nob	sdia	nol	lara
el	ww	1	4.23	1.435	0.74	9.81	26.5	0.498	4	3.7	33	262.6	2.6
el	ww	2	4.255	1.45	0.53	7.44	26	0.508	5	3.35	24	186.38	2.4
el	ww	3	6.025	1.72	0.8	13.84	25	0.588	8	3.84	42	333.67	2.5
el	ww	4	2.63	1.4	0.48	7.32	25	0.54	9	3.1	27	168.19	2.1
el	ww	5	4.925	2.205	0.78	9.48	23	0.598	5	3.88	34	235	2.9
el	dr	1	1.405	1.205	0.4	3.96	21	0.518	5	2.63	18	99.84	1.85
el	dr	2	1.52	1.27	0.39	4.37	22.5	0.496	4	3.11	18	120.03	1.9
el	dr	3	2.255	1.63	0.86	6.39	22	0.49	5	3.57	30	170.05	1.7
el	dr	4	1.485	1.24	0.57	5.21	16	0.46	3	2.8	24	121.54	1.6
el	dr	5	1.115	0.94	0.34	4.24	24	0.478	4	2.9	18	116.4	1.8
am	ww	1	0.92	0.735	0.28	9.01	17.5	0.512	5	3.12	29	210.55	2.2
am	ww	2	2.265	1.2	0.6	5.68	23	0.418	5	2.9	23	137.98	2.5
am	ww	3	4.59	2	0.93	11.21	19	0.476	6	3.5	33	273.07	2.1
am	ww	4	1.28	1.035	0.54	7.17	16	0.508	6	2.96	27	185.85	1.9
am	ww	5	3.4	1.575	0.6	7.49	18	0.488	7	3.45	29	186.62	1.85
am	dr	1	1.145	0.98	0.32	3.17	16	0.422	4	2.22	16	85.32	1.19
am	dr	2	0.935	0.835	0.36	3.18	13	0.388	3	2.46	18	84.93	1.11
am	dr	3	1.285	1.03	0.55	6.37	13	0.456	3	3	17	160.38	0.9
am	dr	4	1.285	1.03	0.55	6.37	14	0.418	2	3.1	13	81.65	1.22
am	dr	5	0.945	0.8	0.59	3.17	12	0.372	4	2.76	18	81.23	1.2
con	watcon	rep	LDW	shoot dr wt
el	ww	1	2.6	0.74
el	ww	2	2.4	0.53
el	ww	3	2.5	0.8
el	ww	4	2.1	0.48
el	ww	5	2.9	0.78
el	dr	1	1.85	0.4
el	dr	2	1.9	0.39
el	dr	3	1.7	0.86
el	dr	4	1.6	0.57
el	dr	5	1.8	0.34
am	ww	1	2.2	0.28
am	ww	2	2.5	0.6
am	ww	3	2.1	0.93
am	ww	4	1.9	0.54
am	ww	5	1.85	0.6
am	dr	1	1.19	0.32
am	dr	2	1.11	0.36
am	dr	3	0.9	0.55
am	dr	4	1.22	0.44
am	dr	5	1.2	0.59

## Sheet: copied from sigma 
				6.4
Well water	18.7	1.179	25.1	0.6		Well-watered	3.186	0.1236	3.574	0.1509
Drought	13.6	0.6782	21.1	1.3638		Drought	2.708	0.1645	3.002	0.1618
Well water	28.2	1.6248	32	3.1145		Well-watered	5.8	0.3742	6.2	0.6954
Drought	16.4	0.9274	21.6	2.4		Drought	3.2	0.3742	4.2	0.3742
Well water	0.4804	0.0169	0.5464	0.0203		Well-watered	198.814	11.9877	237.168	19.4122
Drought	0.4112	0.0146	0.4884	0.0096208		Drought	98.702	15.4418	125.572	11.7718
Well water	8.112	0.9379	9.578	1.1811		Well-watered	2.22	0.151	2.6233	0.1124
Drought	4.002	0.6197	4.834	0.4413		Drought	1.194	0.2237	1.854	0.1642
Well water	2.491	0.6789	4.413	0.5522		Well-watered	1.309	0.1265	1.642	0.1519
Drought	0.862	0.2252	1.556	0.1887		Drought	0.729	0.1873	1.257	0.1102
Well water	3.22	0.21	3.02	0.09		Well-watered	0.59	0.0354	0.666	0.0269
Drought	2.8	0.07	2.77	0.11		Drought	0.452	0.0523	0.512	0.0526
